# Supplementary material for: Bis(2-amino-3-methyl­pyridine-κN 1)dichloridomercury(II)
Source: Acta Crystallogr Sect E Struct Rep Online. 2012 Jul 21;68(Pt 8):m1099. doi: 10.1107/S1600536812032126 (PMC3414149; doi:10.1107/S1600536812032126)
Supplement: Supplementary file 1 [file e-68-m1099-sup1.cif]

##############################################################################
#                                                                            #
# This CIF contains the data in a paper accepted for publication in          #
# Acta Crystallographica Section E. It conforms to the requirements of       #
# Notes for Authors for Acta Crystallographica Section E, and has been       #
# peer reviewed under the auspices of the IUCr Commission on Journals.       #
#                                                                            #
# Full details of the Crystallographic Information File format               #
# are given in the paper "The Crystallographic Information File (CIF):       #
# a New Standard Archive File for Crystallography" by S. R. Hall, F. H.      #
# Allen and I. D. Brown [Acta Cryst. (1991), A47, 655-685].                  #
#                                                                            #
# The current version of the core CIF dictionary is obtainable from          #
# ftp://ftp.iucr.org/pub/cif_core.dic.                                       #
#                                                                            #
# Software is freely available for graphical display of the structure(s)     #
# in this CIF. For information consult the CIF software page                 #
# http://www.iucr.org/resources/cif/software.                                #
#                                                                            #
# This file may be used for bona fide research purposes within the           #
# scientific community so long as proper attribution is given to the journal # 
# article from which it was obtained.                                        #
#                                                                            #
##############################################################################
data_I
_audit_creation_method     SHELXL-97
_chemical_name_systematic
;
Bis(2-amino-3-methylpyridine-\k<i>N</i>^1^)dichloridomercury(II)
;
_chemical_name_common     ?
_chemical_formula_moiety     'C12 H16 Cl2 Hg N4'
_chemical_formula_sum     'C12 H16 Cl2 Hg N4'
_chemical_formula_iupac     '[Hg Cl2 (C6 H8 N2)2]'
_chemical_formula_weight     487.78
_chemical_melting_point     ?
_symmetry_cell_setting     monoclinic
_symmetry_space_group_name_H-M     'P 2/c'
_symmetry_space_group_name_Hall     '-P 2yc'
loop_
    _symmetry_equiv_pos_as_xyz
    'x, y, z'
    '-x, y, -z+1/2'
    '-x, -y, -z'
    'x, -y, z-1/2'
_cell_length_a     16.495(3)
_cell_length_b     6.6320(13)
_cell_length_c     16.273(3)
_cell_angle_alpha     90.00
_cell_angle_beta     119.56(3)
_cell_angle_gamma     90.00
_cell_volume     1548.5(7)
_cell_formula_units_Z     4
_cell_measurement_reflns_used     2912
_cell_measurement_theta_min     2.50
_cell_measurement_theta_max     25.99
_cell_measurement_temperature     298(2)
_exptl_crystal_description     block
_exptl_crystal_colour     colorless
_exptl_crystal_size_max     0.30
_exptl_crystal_size_mid     0.30
_exptl_crystal_size_min     0.27
_exptl_crystal_density_diffrn     2.092
_exptl_crystal_density_meas     ?
_exptl_crystal_density_method     'not measured'
_exptl_crystal_F_000     920
_exptl_absorpt_coefficient_mu     10.276
_exptl_absorpt_correction_type     numerical
_exptl_absorpt_process_details
;
[shape of crystal determined optically (X-SHAPE and X-RED32; Stoe & Cie,
2005)]
;
_exptl_absorpt_correction_T_min     0.1485
_exptl_absorpt_correction_T_max     0.1679
_exptl_special_details
;
;
_diffrn_ambient_temperature     298(2)
_diffrn_radiation_type     MoK\a
_diffrn_radiation_wavelength     0.71073
_diffrn_radiation_source     'fine-focus sealed tube'
_diffrn_radiation_monochromator     graphite
_diffrn_measurement_device_type     'Stoe IPDS 2T'
_diffrn_measurement_method     'rotation method'
_diffrn_detector_area_resol_mean     ?
_diffrn_reflns_number     5454
_diffrn_reflns_av_R_equivalents     0.0520
_diffrn_reflns_av_sigmaI/netI     0.0429
_diffrn_reflns_theta_min     2.50
_diffrn_reflns_theta_max     25.99
_diffrn_reflns_theta_full     25.99
_diffrn_measured_fraction_theta_max     0.956
_diffrn_measured_fraction_theta_full     0.956
_diffrn_reflns_limit_h_min     -16
_diffrn_reflns_limit_h_max     20
_diffrn_reflns_limit_k_min     -7
_diffrn_reflns_limit_k_max     8
_diffrn_reflns_limit_l_min     -19
_diffrn_reflns_limit_l_max     20
_diffrn_standards_number     0
_diffrn_standards_interval_count     ?
_diffrn_standards_interval_time     ?
_diffrn_standards_decay_%     ?
_refine_special_details
;
Refinement of <i>F</i>^2^ against ALL reflections. The weighted <i>R</i>-factor
<i>wR</i> and goodness of fit <i>S</i> are based on <i>F</i>^2^, conventional
<i>R</i>-factors <i>R</i> are based on <i>F</i>, with <i>F</i> set to zero for
negative <i>F</i>^2^. The threshold expression of <i>F</i>^2^ >
\s(<i>F</i>^2^) is used only for calculating <i>R</i>-factors(gt) <i>etc</i>.
and is not relevant to the choice of reflections for refinement.
<i>R</i>-factors based on <i>F</i>^2^ are statistically about twice as large
as those based on <i>F</i>, and <i>R</i>- factors based on ALL data will be
even larger.
;
_reflns_number_total     2912
_reflns_number_gt     2493
_reflns_threshold_expression     I>2sigma(I)
_refine_ls_structure_factor_coef     Fsqd
_refine_ls_matrix_type     full
_refine_ls_R_factor_all     0.0553
_refine_ls_R_factor_gt     0.0466
_refine_ls_wR_factor_gt     0.1126
_refine_ls_wR_factor_ref     0.1163
_refine_ls_goodness_of_fit_ref     1.032
_refine_ls_restrained_S_all     1.031
_refine_ls_number_reflns     2912
_refine_ls_number_parameters     188
_refine_ls_number_restraints     4
_refine_ls_hydrogen_treatment     mixed
_refine_ls_weighting_scheme     calc
_refine_ls_weighting_details
         'calc w=1/[\s^2^(Fo^2^)+(0.0773P)^2^+0.0000P] where P=(Fo^2^+2Fc^2^)/3'
_atom_sites_solution_hydrogens     geom
_atom_sites_solution_primary     direct
_atom_sites_solution_secondary     difmap
_refine_ls_shift/su_max     0.000
_refine_ls_shift/su_mean     0.000
_refine_diff_density_max     2.400
_refine_diff_density_min     -2.674
_refine_ls_extinction_method     'SHELXL97 (Sheldrick, 2008)'
_refine_ls_extinction_coef     0.0064(5)
_refine_ls_extinction_expression
                                  'Fc^*^=kFc[1+0.001xFc^2^\l^3^/sin(2\q)]^-1/4^'
loop_
    _atom_type_symbol
    _atom_type_description
    _atom_type_scat_dispersion_real
    _atom_type_scat_dispersion_imag
    _atom_type_scat_source
    'C' 'C' 0.0033 0.0016
                         'International Tables Vol C Tables 4.2.6.8 and 6.1.1.4'
    'H' 'H' 0.0000 0.0000
                         'International Tables Vol C Tables 4.2.6.8 and 6.1.1.4'
    'N' 'N' 0.0061 0.0033
                         'International Tables Vol C Tables 4.2.6.8 and 6.1.1.4'
    'Cl' 'Cl' 0.1484 0.1585
                         'International Tables Vol C Tables 4.2.6.8 and 6.1.1.4'
    'Hg' 'Hg' -2.3894 9.2266
                         'International Tables Vol C Tables 4.2.6.8 and 6.1.1.4'
_computing_data_collection     'X-AREA (Stoe & Cie, 2005)'
_computing_cell_refinement     'X-AREA (Stoe & Cie, 2005)'
_computing_data_reduction     'X-RED32 (Stoe & Cie, 2005)'
_computing_structure_solution     'SHELXS97 (Sheldrick, 2008)'
_computing_structure_refinement     'SHELXL97 (Sheldrick, 2008)'
_computing_molecular_graphics     'ORTEP-3 for Windows (Farrugia, 1997)'
_computing_publication_material     'WinGX (Farrugia, 1999)'
loop_
    _atom_site_type_symbol
    _atom_site_label
    _atom_site_fract_x
    _atom_site_fract_y
    _atom_site_fract_z
    _atom_site_U_iso_or_equiv
    _atom_site_adp_type
    _atom_site_calc_flag
    _atom_site_refinement_flags
    _atom_site_occupancy
    _atom_site_symmetry_multiplicity
    _atom_site_disorder_assembly
    _atom_site_disorder_group
    Hg Hg1 0.0000 0.19701(7) 0.2500 0.04474(19) Uani d S 1 2 . .
    Hg Hg2 0.5000 0.76184(6) 0.2500 0.04007(19) Uani d S 1 2 . .
    Cl Cl1 0.13755(15) 0.0118(3) 0.36667(16) 0.0565(6) Uani d . 1 1 . .
    Cl Cl2 0.35836(16) 0.9352(4) 0.22391(16) 0.0590(6) Uani d . 1 1 . .
    N N1 0.0500(5) 0.4038(9) 0.1715(4) 0.0407(15) Uani d . 1 1 . .
    N N2 0.1527(6) 0.1618(12) 0.1736(6) 0.0497(17) Uani d D 1 1 . .
    N N3 0.4556(4) 0.5485(9) 0.1232(4) 0.0359(14) Uani d . 1 1 . .
    N N4 0.3477(6) 0.7778(10) 0.0184(5) 0.0472(19) Uani d D 1 1 . .
    C C1 0.1163(5) 0.3496(11) 0.1495(5) 0.0362(16) Uani d . 1 1 . .
    C C2 0.1430(6) 0.4814(13) 0.1001(5) 0.0441(19) Uani d . 1 1 . .
    C C3 0.2151(7) 0.4171(18) 0.0751(8) 0.069(3) Uani d . 1 1 . .
    H H3A 0.2217 0.5192 0.0370 0.104 Uiso calc R 1 1 . .
    H H3B 0.1962 0.2928 0.0404 0.104 Uiso calc R 1 1 . .
    H H3C 0.2737 0.3980 0.1318 0.104 Uiso calc R 1 1 . .
    C C4 0.1028(7) 0.6659(13) 0.0756(6) 0.051(2) Uani d . 1 1 . .
    H H4 0.1206 0.7549 0.0432 0.061 Uiso calc R 1 1 . .
    C C5 0.0361(7) 0.7229(12) 0.0981(6) 0.049(2) Uani d . 1 1 . .
    H H5 0.0088 0.8499 0.0813 0.059 Uiso calc R 1 1 . .
    C C6 0.0103(6) 0.5893(13) 0.1459(5) 0.0454(19) Uani d . 1 1 . .
    H H6 -0.0352 0.6267 0.1609 0.055 Uiso calc R 1 1 . .
    C C7 0.3884(6) 0.5942(11) 0.0346(5) 0.0373(16) Uani d . 1 1 . .
    C C8 0.3618(6) 0.4525(12) -0.0402(5) 0.0403(17) Uani d . 1 1 . .
    C C9 0.2853(7) 0.5040(17) -0.1374(6) 0.066(3) Uani d . 1 1 . .
    H H9A 0.2783 0.3968 -0.1801 0.100 Uiso calc R 1 1 . .
    H H9B 0.3005 0.6267 -0.1581 0.100 Uiso calc R 1 1 . .
    H H9C 0.2280 0.5215 -0.1364 0.100 Uiso calc R 1 1 . .
    C C10 0.4071(8) 0.2741(12) -0.0193(6) 0.050(2) Uani d . 1 1 . .
    H H10 0.3904 0.1785 -0.0668 0.060 Uiso calc R 1 1 . .
    C C11 0.4775(7) 0.2304(13) 0.0704(6) 0.049(2) Uani d . 1 1 . .
    H H11 0.5096 0.1087 0.0833 0.058 Uiso calc R 1 1 . .
    C C12 0.4993(6) 0.3695(12) 0.1401(5) 0.0405(17) Uani d . 1 1 . .
    H H12 0.5458 0.3394 0.2012 0.049 Uiso calc R 1 1 . .
    H H2A 0.158(7) 0.107(14) 0.224(4) 0.061 Uiso d D 1 1 . .
    H H4A 0.301(5) 0.788(14) -0.038(4) 0.061 Uiso d D 1 1 . .
    H H2B 0.202(4) 0.161(15) 0.168(7) 0.061 Uiso d D 1 1 . .
    H H4B 0.348(7) 0.845(14) 0.064(5) 0.061 Uiso d D 1 1 . .
loop_
    _atom_site_aniso_label
    _atom_site_aniso_U_11
    _atom_site_aniso_U_22
    _atom_site_aniso_U_33
    _atom_site_aniso_U_12
    _atom_site_aniso_U_13
    _atom_site_aniso_U_23
    Hg1 0.0379(3) 0.0561(3) 0.0446(3) 0.000 0.0238(2) 0.000
    Hg2 0.0326(3) 0.0476(3) 0.0330(3) 0.000 0.0108(2) 0.000
    Cl1 0.0393(11) 0.0617(13) 0.0566(12) -0.0032(9) 0.0147(10) 0.0151(9)
    Cl2 0.0442(11) 0.0714(14) 0.0564(12) 0.0166(10) 0.0210(10) -0.0068(10)
    N1 0.043(4) 0.041(4) 0.036(3) 0.001(3) 0.018(3) 0.001(2)
    N2 0.048(4) 0.051(4) 0.063(5) 0.006(3) 0.037(4) 0.001(3)
    N3 0.036(3) 0.036(3) 0.034(3) 0.007(3) 0.016(3) 0.001(2)
    N4 0.049(5) 0.039(4) 0.040(4) 0.008(3) 0.012(3) 0.003(3)
    C1 0.029(4) 0.046(4) 0.033(3) -0.007(3) 0.014(3) -0.009(3)
    C2 0.045(5) 0.054(5) 0.039(4) -0.015(4) 0.025(4) -0.009(3)
    C3 0.055(6) 0.085(8) 0.081(7) -0.007(5) 0.044(6) 0.003(5)
    C4 0.065(6) 0.043(4) 0.052(5) -0.015(4) 0.034(4) -0.003(4)
    C5 0.058(6) 0.042(5) 0.042(4) 0.002(4) 0.020(4) 0.002(3)
    C6 0.040(4) 0.049(5) 0.039(4) 0.009(4) 0.014(4) 0.001(3)
    C7 0.045(4) 0.037(4) 0.030(3) -0.006(3) 0.018(3) -0.001(3)
    C8 0.042(4) 0.049(4) 0.031(4) 0.002(3) 0.019(3) 0.002(3)
    C9 0.054(6) 0.087(7) 0.029(4) 0.010(5) -0.002(4) -0.007(4)
    C10 0.066(6) 0.050(5) 0.036(4) -0.001(4) 0.027(4) -0.009(3)
    C11 0.058(6) 0.049(5) 0.045(5) 0.012(4) 0.030(5) 0.004(3)
    C12 0.042(4) 0.044(4) 0.032(3) 0.005(3) 0.016(3) 0.004(3)
_geom_special_details
;
All e.s.d.'s (except the e.s.d. in the dihedral angle between two l.s. planes)
are estimated using the full covariance matrix. The cell e.s.d.'s are taken
into account individually in the estimation of e.s.d.'s in distances, angles
and torsion angles; correlations between e.s.d.'s in cell parameters are only
used when they are defined by crystal symmetry. An approximate (isotropic)
treatment of cell e.s.d.'s is used for estimating e.s.d.'s involving l.s.
planes.
;
loop_
    _geom_bond_atom_site_label_1
    _geom_bond_atom_site_label_2
    _geom_bond_site_symmetry_2
    _geom_bond_distance
    _geom_bond_publ_flag
    Hg1 N1 . 2.287(7) ?
    Hg1 N1 2 2.287(7) ?
    Hg1 Cl1 2 2.452(2) ?
    Hg1 Cl1 . 2.452(2) ?
    Hg2 N3 . 2.303(6) ?
    Hg2 N3 2_655 2.303(6) ?
    Hg2 Cl2 2_655 2.446(2) ?
    Hg2 Cl2 . 2.446(2) ?
    N1 C1 . 1.356(11) ?
    N1 C6 . 1.360(10) ?
    N2 C1 . 1.354(11) ?
    N2 H2A . 0.86(2) ?
    N2 H2B . 0.87(2) ?
    N3 C12 . 1.345(10) ?
    N3 C7 . 1.350(9) ?
    N4 C7 . 1.352(10) ?
    N4 H4A . 0.86(2) ?
    N4 H4B . 0.87(2) ?
    C1 C2 . 1.397(11) ?
    C2 C4 . 1.355(13) ?
    C2 C3 . 1.497(14) ?
    C3 H3A . 0.9600 ?
    C3 H3B . 0.9600 ?
    C3 H3C . 0.9600 ?
    C4 C5 . 1.373(15) ?
    C4 H4 . 0.9300 ?
    C5 C6 . 1.378(13) ?
    C5 H5 . 0.9300 ?
    C6 H6 . 0.9300 ?
    C7 C8 . 1.425(10) ?
    C8 C10 . 1.351(12) ?
    C8 C9 . 1.498(11) ?
    C9 H9A . 0.9600 ?
    C9 H9B . 0.9600 ?
    C9 H9C . 0.9600 ?
    C10 C11 . 1.375(13) ?
    C10 H10 . 0.9300 ?
    C11 C12 . 1.365(12) ?
    C11 H11 . 0.9300 ?
    C12 H12 . 0.9300 ?
loop_
    _geom_angle_atom_site_label_1
    _geom_angle_atom_site_label_2
    _geom_angle_atom_site_label_3
    _geom_angle_site_symmetry_1
    _geom_angle_site_symmetry_3
    _geom_angle
    _geom_angle_publ_flag
    N1 Hg1 N1 . 2 106.3(3) ?
    N1 Hg1 Cl1 . 2 108.60(16) ?
    N1 Hg1 Cl1 2 2 106.35(17) ?
    N1 Hg1 Cl1 . . 106.35(17) ?
    N1 Hg1 Cl1 2 . 108.60(16) ?
    Cl1 Hg1 Cl1 2 . 119.88(11) ?
    N3 Hg2 N3 . 2_655 104.2(3) ?
    N3 Hg2 Cl2 . 2_655 107.38(18) ?
    N3 Hg2 Cl2 2_655 2_655 106.20(16) ?
    N3 Hg2 Cl2 . . 106.20(16) ?
    N3 Hg2 Cl2 2_655 . 107.38(18) ?
    Cl2 Hg2 Cl2 2_655 . 123.91(13) ?
    C1 N1 C6 . . 119.2(7) ?
    C1 N1 Hg1 . . 123.3(5) ?
    C6 N1 Hg1 . . 117.5(6) ?
    C1 N2 H2A . . 119(7) ?
    C1 N2 H2B . . 106(7) ?
    H2A N2 H2B . . 116(10) ?
    C12 N3 C7 . . 119.4(6) ?
    C12 N3 Hg2 . . 117.3(5) ?
    C7 N3 Hg2 . . 123.3(5) ?
    C7 N4 H4A . . 112(7) ?
    C7 N4 H4B . . 120(7) ?
    H4A N4 H4B . . 120(10) ?
    N2 C1 N1 . . 117.8(7) ?
    N2 C1 C2 . . 121.4(7) ?
    N1 C1 C2 . . 120.7(7) ?
    C4 C2 C1 . . 119.1(8) ?
    C4 C2 C3 . . 121.1(8) ?
    C1 C2 C3 . . 119.8(8) ?
    C2 C3 H3A . . 109.5 ?
    C2 C3 H3B . . 109.5 ?
    H3A C3 H3B . . 109.5 ?
    C2 C3 H3C . . 109.5 ?
    H3A C3 H3C . . 109.5 ?
    H3B C3 H3C . . 109.5 ?
    C2 C4 C5 . . 120.7(8) ?
    C2 C4 H4 . . 119.6 ?
    C5 C4 H4 . . 119.6 ?
    C4 C5 C6 . . 119.0(8) ?
    C4 C5 H5 . . 120.5 ?
    C6 C5 H5 . . 120.5 ?
    N1 C6 C5 . . 121.3(9) ?
    N1 C6 H6 . . 119.4 ?
    C5 C6 H6 . . 119.4 ?
    N3 C7 N4 . . 118.5(6) ?
    N3 C7 C8 . . 120.6(7) ?
    N4 C7 C8 . . 120.9(7) ?
    C10 C8 C7 . . 117.7(7) ?
    C10 C8 C9 . . 122.6(8) ?
    C7 C8 C9 . . 119.7(7) ?
    C8 C9 H9A . . 109.5 ?
    C8 C9 H9B . . 109.5 ?
    H9A C9 H9B . . 109.5 ?
    C8 C9 H9C . . 109.5 ?
    H9A C9 H9C . . 109.5 ?
    H9B C9 H9C . . 109.5 ?
    C8 C10 C11 . . 121.6(8) ?
    C8 C10 H10 . . 119.2 ?
    C11 C10 H10 . . 119.2 ?
    C12 C11 C10 . . 118.6(8) ?
    C12 C11 H11 . . 120.7 ?
    C10 C11 H11 . . 120.7 ?
    N3 C12 C11 . . 122.1(7) ?
    N3 C12 H12 . . 118.9 ?
    C11 C12 H12 . . 118.9 ?
loop_
    _geom_torsion_atom_site_label_1
    _geom_torsion_atom_site_label_2
    _geom_torsion_atom_site_label_3
    _geom_torsion_atom_site_label_4
    _geom_torsion_site_symmetry_1
    _geom_torsion_site_symmetry_2
    _geom_torsion_site_symmetry_3
    _geom_torsion_site_symmetry_4
    _geom_torsion
    _geom_torsion_publ_flag
    N1 Hg1 N1 C1 2 . . . 152.6(6) ?
    Cl1 Hg1 N1 C1 2 . . . -93.3(5) ?
    Cl1 Hg1 N1 C1 . . . . 37.0(6) ?
    N1 Hg1 N1 C6 2 . . . -27.8(5) ?
    Cl1 Hg1 N1 C6 2 . . . 86.3(5) ?
    Cl1 Hg1 N1 C6 . . . . -143.4(5) ?
    N3 Hg2 N3 C12 2_655 . . . -31.0(5) ?
    Cl2 Hg2 N3 C12 2_655 . . . 81.4(6) ?
    Cl2 Hg2 N3 C12 . . . . -144.2(6) ?
    N3 Hg2 N3 C7 2_655 . . . 148.5(7) ?
    Cl2 Hg2 N3 C7 2_655 . . . -99.1(6) ?
    Cl2 Hg2 N3 C7 . . . . 35.3(6) ?
    C6 N1 C1 N2 . . . . -178.2(7) ?
    Hg1 N1 C1 N2 . . . . 1.4(9) ?
    C6 N1 C1 C2 . . . . -0.6(10) ?
    Hg1 N1 C1 C2 . . . . 179.0(5) ?
    N2 C1 C2 C4 . . . . 178.4(8) ?
    N1 C1 C2 C4 . . . . 0.9(11) ?
    N2 C1 C2 C3 . . . . -1.5(11) ?
    N1 C1 C2 C3 . . . . -179.0(7) ?
    C1 C2 C4 C5 . . . . -0.5(12) ?
    C3 C2 C4 C5 . . . . 179.4(8) ?
    C2 C4 C5 C6 . . . . -0.2(13) ?
    C1 N1 C6 C5 . . . . -0.1(11) ?
    Hg1 N1 C6 C5 . . . . -179.8(6) ?
    C4 C5 C6 N1 . . . . 0.5(13) ?
    C12 N3 C7 N4 . . . . -177.6(8) ?
    Hg2 N3 C7 N4 . . . . 2.9(10) ?
    C12 N3 C7 C8 . . . . 1.8(12) ?
    Hg2 N3 C7 C8 . . . . -177.7(6) ?
    N3 C7 C8 C10 . . . . -1.2(13) ?
    N4 C7 C8 C10 . . . . 178.3(9) ?
    N3 C7 C8 C9 . . . . 178.3(8) ?
    N4 C7 C8 C9 . . . . -2.3(13) ?
    C7 C8 C10 C11 . . . . -0.9(15) ?
    C9 C8 C10 C11 . . . . 179.7(10) ?
    C8 C10 C11 C12 . . . . 2.1(16) ?
    C7 N3 C12 C11 . . . . -0.5(13) ?
    Hg2 N3 C12 C11 . . . . 179.0(7) ?
    C10 C11 C12 N3 . . . . -1.5(15) ?
loop_
    _geom_hbond_atom_site_label_D
    _geom_hbond_atom_site_label_H
    _geom_hbond_atom_site_label_A
    _geom_hbond_site_symmetry_A
    _geom_hbond_distance_DH
    _geom_hbond_distance_HA
    _geom_hbond_distance_DA
    _geom_hbond_angle_DHA
    _geom_hbond_publ_flag
    N2 H2A Cl1 . 0.86(2) 2.58(4) 3.420(9) 164(10) y
    N2 H2B Cl2 1_545 0.87(2) 2.72(7) 3.420(8) 139(8) y
    N4 H4A Cl1 4_565 0.86(2) 2.70(7) 3.409(8) 140(9) y
    N4 H4B Cl2 . 0.87(2) 2.59(4) 3.424(9) 162(9) y
data_global
_journal_date_recd_electronic     2012-07-09
_journal_date_accepted     2012-07-14
_journal_name_full     'Acta Crystallographica, Section E'
_journal_year     2012
_journal_volume     68
_journal_issue      8
_journal_page_first     m1099
_journal_page_last     m1099
_journal_paper_category     QM
_journal_paper_doi     10.1107/S1600536812032126
_journal_coeditor_code     XU5594
_publ_contact_author_name     'Azadeh Tadjarodi'
_publ_contact_author_address
;
Department of Chemistry
Iran University of Science and Technology
Tehran 16846-13114
Iran
;
_publ_contact_author_email     'tajarodi@iust.ac.ir'
_publ_contact_author_fax     '98(21)77491204'
_publ_contact_author_phone     '98(21)77491204'
_publ_section_title
;
Bis(2-amino-3-methylpyridine-\k<i>N</i>^1^)dichloridomercury(II)
;
loop_
    _publ_author_name
    _publ_author_address
    'Tadjarodi, Azadeh'
;
Department of Chemistry
Iran University of Science and Technology
Tehran 16846-13114
Iran
;
    'Bijanzad, Keyvan'
;
Department of Chemistry
Iran University of Science and Technology
Tehran 16846-13114
Iran
;
    'Notash, Behrouz'
;
Department of Chemistry
Shahid Beheshti University
G. C.
Evin
Tehran 1983963113
Iran
;
