# Supplementary material for: Bis(2-amino-3-methyl­pyridine-κN 1)dichloridomercury(II)
Source: Acta Crystallogr Sect E Struct Rep Online. 2012 Jul 21;68(Pt 8):m1099. doi: 10.1107/S1600536812032126 (PMC3414149; doi:10.1107/S1600536812032126)
Supplement: Supplementary file 2 [file e-68-m1099-Isup2.hkl]

# 
# h,k,l, Fc-squared, Fo-squared, sigma(Fo-squared) and status flag 
# 
data_I
_shelx_title ' KHC16H in P2/c' 
_shelx_refln_list_code          4 
_shelx_F_calc_maximum      345.45 
_exptl_crystal_F_000       920.00 
_reflns_d_resolution_high  0.8110 
 
loop_ 
 _symmetry_equiv_pos_as_xyz 
 'x, y, z' 
 '-x, y, -z+1/2' 
 '-x, -y, -z' 
 'x, -y, z-1/2' 
 
_cell_length_a    16.4953 
_cell_length_b     6.6320 
_cell_length_c    16.2731 
_cell_angle_alpha  90.000 
_cell_angle_beta  119.555 
_cell_angle_gamma  90.000 
 
_shelx_F_squared_multiplier     1.000 
 
loop_ 
 _refln_index_h 
 _refln_index_k 
 _refln_index_l 
 _refln_F_squared_calc 
 _refln_F_squared_meas 
 _refln_F_squared_sigma 
 _refln_observed_status 
   2   0   0   119333.52   118154.41    819.48 o 
   3   0   0       90.22      160.90     98.82 o 
   4   0   0    24505.95    21810.19    201.74 o 
   5   0   0      149.97      101.27     92.29 o 
   6   0   0    96150.15    87882.84    355.40 o 
   7   0   0       20.77       55.50     57.95 o 
   8   0   0    73671.80    67506.39    269.93 o 
   9   0   0        9.44       26.93     82.43 o 
  10   0   0    13161.54    11216.15    106.03 o 
  11   0   0      160.45      200.03     87.36 o 
  12   0   0     8719.76     7484.76    115.43 o 
  13   0   0      152.12      194.30     87.35 o 
  14   0   0    16156.57    14251.76    114.96 o 
  15   0   0        4.30       16.32     93.86 o 
  16   0   0     4887.15     4265.95    111.85 o 
  17   0   0        1.61       64.48    102.84 o 
   0   1   0      274.85      180.08    103.14 o 
   1   1   0     1441.59     1416.60     81.63 o 
   2   1   0      112.96      152.53     58.46 o 
   3   1   0      415.88      459.69     60.37 o 
   4   1   0     2822.12     3368.51    100.59 o 
   5   1   0      694.95      779.96     55.24 o 
   6   1   0     8161.83     8855.03     89.13 o 
   7   1   0      808.49      851.31     50.81 o 
   8   1   0     4338.40     4483.08     64.28 o 
   9   1   0      582.58      688.23     86.64 o 
  10   1   0       91.79       61.58     49.62 o 
  11   1   0      124.65      178.00     60.85 o 
  12   1   0      631.00      586.62     92.34 o 
  13   1   0       93.40      117.09     62.72 o 
  14   1   0     1508.12     1365.12     56.44 o 
  15   1   0      162.22      122.25     55.97 o 
  16   1   0      206.04      217.11     69.85 o 
  17   1   0       49.89       71.47     58.58 o 
   0   2   0    23217.20    18295.53    182.53 o 
   1   2   0     1616.41     1434.01     61.88 o 
   2   2   0    67514.33    66015.93   1896.93 o 
   3   2   0      207.34      214.43     51.66 o 
   4   2   0    61051.90    67293.68    873.01 o 
   5   2   0      652.64      715.07     44.54 o 
   6   2   0    24862.15    26831.40    163.84 o 
   7   2   0     1891.04     2068.94     64.11 o 
   8   2   0    13845.75    14799.67    193.98 o 
   9   2   0      434.21      546.06     63.24 o 
  10   2   0    23394.69    24468.17    730.02 o 
  11   2   0      375.37      470.03     84.95 o 
  12   2   0    15427.90    15681.78    139.43 o 
  13   2   0      628.24      581.76     93.96 o 
  14   2   0     2599.23     2172.47    184.03 o 
  15   2   0      332.48      217.03     68.68 o 
  16   2   0     2621.29     2248.00    303.60 o 
  17   2   0       51.33      103.58     73.24 o 
   0   3   0     6611.47     5378.74    106.10 o 
   1   3   0      806.08      520.57     85.94 o 
   2   3   0     6763.25     6209.99     71.32 o 
   3   3   0     5448.32     5447.63     61.97 o 
   4   3   0    16655.04    16428.10    524.20 o 
   5   3   0     4544.59     4693.92    144.69 o 
   6   3   0     8785.84    10023.56    366.66 o 
   7   3   0     1878.99     2042.89    162.36 o 
   8   3   0     2064.13     2382.35    113.17 o 
   9   3   0     1219.54     1159.37     54.31 o 
  10   3   0     3041.09     3357.40     71.42 o 
  11   3   0     2331.30     2568.59     79.11 o 
  12   3   0     3357.03     3512.45     57.48 o 
  13   3   0     1030.84     1019.03    150.85 o 
  14   3   0     1246.35     1641.34    103.86 o 
  15   3   0      292.32      440.11    102.07 o 
  16   3   0      377.22      625.51    131.07 o 
   0   4   0    13629.67    11127.51    121.00 o 
   1   4   0     4390.45     3601.04    244.04 o 
   2   4   0     7010.56     6156.03     87.29 o 
   3   4   0     4770.39     4271.53     83.86 o 
   4   4   0     4539.52     4516.11     62.44 o 
   5   4   0     3307.93     3370.59     58.27 o 
   6   4   0     7522.62     7985.88     73.39 o 
   7   4   0      635.03      710.31     52.28 o 
   8   4   0     5737.31     6203.33    299.74 o 
   9   4   0     1714.57     1904.31     87.21 o 
  10   4   0     1728.94     1776.86     76.56 o 
  11   4   0     1645.08     1897.64    118.28 o 
  12   4   0     1424.88     1425.60    174.26 o 
  13   4   0      493.47      662.14     69.58 o 
  14   4   0     2202.38     2146.55    133.49 o 
  15   4   0      207.05      298.40     53.97 o 
   0   5   0    10609.01     8689.49     92.71 o 
   1   5   0     1870.33     1657.91     91.38 o 
   2   5   0     7258.06     6246.56    591.52 o 
   3   5   0      383.76      336.58    129.47 o 
   4   5   0     4813.65     4634.56    100.57 o 
   5   5   0      958.04      896.08     67.46 o 
   6   5   0     5644.88     5642.17    247.14 o 
   7   5   0      930.90      859.00     72.77 o 
   8   5   0     4650.39     4936.98    113.17 o 
   9   5   0      283.32      328.55     66.39 o 
  10   5   0     2084.13     2247.80     72.68 o 
  11   5   0       49.86       43.35     85.70 o 
  12   5   0     1172.92     1290.84     61.60 o 
  13   5   0      422.58      709.88    110.66 o 
  14   5   0     1089.79     1178.15     64.49 o 
   0   6   0      844.51      739.80     65.40 o 
   1   6   0     5686.77     4860.30     71.71 o 
   2   6   0     1186.87     1095.53    168.91 o 
   3   6   0      667.21      581.64     60.47 o 
   4   6   0     1295.44     1094.86    217.61 o 
   5   6   0     1138.69     1231.62     68.70 o 
   6   6   0      522.99      705.80     93.94 o 
   7   6   0     4603.73     4555.96    185.88 o 
   8   6   0      163.64      118.88     67.53 o 
   9   6   0     1604.45     1910.57     60.63 o 
  10   6   0      249.12      382.27     58.15 o 
  11   6   0      617.28      735.42    122.54 o 
  12   6   0      274.46      281.21     61.63 o 
   0   7   0     1048.46      958.19     95.66 o 
   1   7   0       61.33        0.00     47.29 o 
   2   7   0      899.41      837.52    119.74 o 
   3   7   0       55.80       91.51     52.83 o 
   4   7   0      906.83     1033.33    178.18 o 
   5   7   0       52.79      123.35     66.57 o 
   6   7   0     1056.42     1135.27    254.65 o 
   7   7   0      101.93      181.42     73.47 o 
   8   7   0      852.89     1189.84    108.69 o 
   9   7   0       35.34      168.14     74.27 o 
   0   8   0       17.92        0.00     73.46 o 
   1   8   0      776.57      661.78     84.98 o 
   2   8   0       13.36        0.00     71.42 o 
   3   8   0     1444.54     1492.10     76.01 o 
 -18   1   1        6.58       73.56     74.14 o 
 -17   1   1     3556.13     3209.67    285.15 o 
 -16   1   1        2.36       10.08     68.65 o 
 -15   1   1     7285.42     6248.28    665.90 o 
 -14   1   1        6.57       81.29     68.97 o 
 -13   1   1    12667.28    11519.55   1013.40 o 
 -12   1   1       67.77       86.15     48.77 o 
 -11   1   1    13762.41    11845.20   2015.25 o 
 -10   1   1        8.95       61.21     84.88 o 
  -9   1   1    27572.85    28259.37    181.95 o 
  -8   1   1      397.92      443.66     43.32 o 
  -7   1   1    50259.67    52892.00    586.81 o 
  -6   1   1       47.83      102.38     60.32 o 
  -5   1   1    38824.15    41738.43    192.01 o 
  -4   1   1     3336.50     3792.34     85.21 o 
  -3   1   1    39539.84    42889.08    244.06 o 
  -2   1   1      806.86      888.21    110.10 o 
  -1   1   1    89664.69    73188.45   4949.79 o 
   0   1   1       24.91       17.71     49.35 o 
   1   1   1    82064.72    91739.06   1899.75 o 
   2   1   1        1.28       42.20     50.50 o 
   3   1   1    30118.35    33992.16    603.74 o 
   4   1   1     1965.98     2122.56     63.11 o 
   5   1   1    45536.73    48632.05    748.38 o 
   6   1   1      245.00      251.59     41.59 o 
   7   1   1    38113.25    38602.02    386.42 o 
   8   1   1       17.11      120.80     60.40 o 
   9   1   1    18425.58    15982.13   2023.78 o 
  10   1   1       67.84       20.57     96.73 o 
  11   1   1    12025.65    10468.89   1291.91 o 
  12   1   1      426.04      384.77    116.40 o 
  13   1   1     9884.30     8816.05    490.44 o 
  14   1   1      180.68       39.31     61.64 o 
  15   1   1     5828.40     5052.58    236.42 o 
  16   1   1       48.77      280.64    192.63 o 
  17   1   1     2927.14     2698.25     80.84 o 
 -17   2   1      294.73      258.90     59.06 o 
 -16   2   1       42.50       76.25     69.25 o 
 -15   2   1     1691.47     1719.30    169.01 o 
 -14   2   1       18.73        0.00     78.35 o 
 -13   2   1     2146.90     2448.36    100.79 o 
 -12   2   1     1132.82     1221.25     93.25 o 
 -11   2   1     1720.44     1839.24     56.76 o 
 -10   2   1     2336.87     2457.24    146.87 o 
  -9   2   1     4398.34     4900.72    139.85 o 
  -8   2   1      569.29      510.25     61.72 o 
  -7   2   1    14218.44    16140.38    103.72 o 
  -6   2   1     3519.08     3872.58     72.69 o 
  -5   2   1     6912.40     7583.55    353.59 o 
  -4   2   1     6529.48     6829.31    351.13 o 
  -3   2   1     2273.68     2254.63     72.60 o 
  -2   2   1     3950.71     3763.70     81.20 o 
  -1   2   1    20961.39    16484.41    204.20 o 
   0   2   1     1056.37      936.15     59.26 o 
   1   2   1    11190.12    10802.07    355.46 o 
   2   2   1     3750.14     3865.91     78.36 o 
   3   2   1     5129.76     5595.12     68.06 o 
   4   2   1     2425.80     2507.98     59.75 o 
   5   2   1    10365.66    11881.43    101.27 o 
   6   2   1      737.71      752.59     59.86 o 
   7   2   1    11522.36    12707.55    108.55 o 
   8   2   1     1412.37     1395.82     46.90 o 
   9   2   1     2583.03     2769.02     72.25 o 
  10   2   1      873.56      835.79     54.15 o 
  11   2   1     2370.68     2567.04    137.35 o 
  12   2   1      543.64      365.19     91.50 o 
  13   2   1     3581.42     3281.94    518.20 o 
  14   2   1      279.68      448.99     67.25 o 
  15   2   1      885.66      904.04    111.56 o 
  16   2   1      258.19      272.29     58.75 o 
 -16   3   1      551.49      669.81    104.56 o 
 -15   3   1     2744.14     2810.76    106.56 o 
 -14   3   1      196.66      287.56     68.41 o 
 -13   3   1     3917.95     4098.88     76.99 o 
 -12   3   1      267.81      262.42     53.32 o 
 -11   3   1    11044.28    11677.46     92.26 o 
 -10   3   1     1029.79     1191.23     54.28 o 
  -9   3   1    13998.60    14668.94    245.26 o 
  -8   3   1      679.87      714.46     52.89 o 
  -7   3   1    13677.07    14773.68    561.16 o 
  -6   3   1       37.90       66.93     58.29 o 
  -5   3   1    21432.30    22264.19    737.11 o 
  -4   3   1      871.42      767.71     49.45 o 
  -3   3   1    27742.09    25595.67   1114.34 o 
  -2   3   1      752.17      612.91     85.92 o 
  -1   3   1    15174.85    11657.98    229.01 o 
   0   3   1     1179.00     1113.01     66.39 o 
   1   3   1    11346.10     9740.49    223.01 o 
   2   3   1     4547.76     4630.00     59.75 o 
   3   3   1    37881.01    38866.18   1371.85 o 
   4   3   1     7708.81     8345.24    103.50 o 
   5   3   1    22711.51    24550.08    574.21 o 
   6   3   1     1674.33     1944.05     64.33 o 
   7   3   1     8469.89     8484.75     82.43 o 
   8   3   1      224.96      241.82     51.72 o 
   9   3   1    11506.94    11956.19    103.20 o 
  10   3   1     1834.63     2005.67     69.21 o 
  11   3   1    12607.95    13744.23    163.25 o 
  12   3   1      905.62      974.20     67.60 o 
  13   3   1     4602.04     4552.91    189.97 o 
  14   3   1      153.95      324.09     99.60 o 
  15   3   1     1908.45     1522.17    482.92 o 
 -15   4   1      435.58      516.63     60.94 o 
 -14   4   1      710.58      837.32    139.31 o 
 -13   4   1     2050.34     2428.91    284.16 o 
 -12   4   1      611.22      661.34     56.61 o 
 -11   4   1     3901.28     4326.72    117.94 o 
 -10   4   1      301.85      263.04     63.23 o 
  -9   4   1     2481.41     2757.21    172.24 o 
  -8   4   1     1520.22     1593.81     57.63 o 
  -7   4   1     2929.25     3057.56     85.84 o 
  -6   4   1     2315.70     2351.92    139.90 o 
  -5   4   1    10562.66    10436.78    486.26 o 
  -4   4   1      575.06      544.35     62.12 o 
  -3   4   1    12860.93    11957.30    107.94 o 
  -2   4   1      264.70      197.78     47.12 o 
  -1   4   1     7754.08     6385.09    369.54 o 
   0   4   1     5248.27     4118.11    189.97 o 
   1   4   1    11521.29    10628.13    120.28 o 
   2   4   1     3735.77     3512.55    125.68 o 
   3   4   1    12408.19    11939.50    218.80 o 
   4   4   1     1159.49     1101.75     51.84 o 
   5   4   1     6880.60     7063.27    169.97 o 
   6   4   1     2479.14     2606.35     52.22 o 
   7   4   1     2753.56     3128.21     78.80 o 
   8   4   1     1090.58     1147.63     65.93 o 
   9   4   1     3577.36     3886.65     61.97 o 
  10   4   1      222.78      433.54    114.31 o 
  11   4   1     2687.88     3107.58    116.02 o 
  12   4   1      383.94      420.91    108.62 o 
  13   4   1      831.27      907.55    109.92 o 
  14   4   1      495.22      573.37     72.48 o 
 -14   5   1      994.02     1243.22     73.97 o 
 -13   5   1      607.39      620.53     82.92 o 
 -12   5   1      898.86      874.93     71.66 o 
 -11   5   1      365.86      410.32     56.35 o 
 -10   5   1      798.12      913.76     57.57 o 
  -9   5   1     1862.32     2001.89    224.78 o 
  -8   5   1     2971.38     3372.76    193.67 o 
  -7   5   1     3373.81     3386.68    180.72 o 
  -6   5   1     4793.17     4624.15     93.52 o 
  -5   5   1     1585.30     1698.24     94.16 o 
  -4   5   1     2411.90     1871.96    279.32 o 
  -3   5   1     2094.51     1763.64    200.04 o 
  -2   5   1     4087.78     3452.84    359.44 o 
  -1   5   1     5035.82     4072.24     59.28 o 
   0   5   1     7619.12     6236.73    147.29 o 
   1   5   1     3741.34     3042.05    355.47 o 
   2   5   1     4892.65     4961.78    100.62 o 
   3   5   1     1442.49     1412.17     85.14 o 
   4   5   1     2538.75     2606.17     77.94 o 
   5   5   1     1969.11     2019.22    173.71 o 
   6   5   1     3000.60     3377.82     69.35 o 
   7   5   1     2028.91     2124.50    151.97 o 
   8   5   1     2909.75     3157.73     95.58 o 
   9   5   1      751.36      739.31     55.92 o 
  10   5   1     1300.33     1324.41     94.06 o 
  11   5   1      434.66      401.50     49.08 o 
  12   5   1      857.77      997.71     89.08 o 
  13   5   1      862.16      951.53     67.42 o 
 -12   6   1       61.12      188.25    140.39 o 
 -11   6   1      574.78      709.07     60.74 o 
 -10   6   1      142.85      172.46    121.63 o 
  -9   6   1     2003.00     2288.85    189.96 o 
  -8   6   1      147.94      222.87     97.15 o 
  -7   6   1     1653.52     1934.02     71.21 o 
  -6   6   1      314.98      251.95     54.30 o 
  -5   6   1      580.45      530.19     62.68 o 
  -4   6   1      553.99      560.22     50.98 o 
  -3   6   1     2143.43     1733.15    262.21 o 
  -2   6   1      394.53      317.27     50.45 o 
  -1   6   1     4527.12     3800.98     60.12 o 
   0   6   1      508.41      529.67     50.46 o 
   1   6   1     2191.41     1998.02     55.33 o 
   2   6   1      958.61      854.99    123.05 o 
   3   6   1     1557.22     1241.90     92.49 o 
   4   6   1      466.49      440.28     65.35 o 
   5   6   1     3269.71     3657.58    103.42 o 
   6   6   1       42.20      206.49     79.17 o 
   7   6   1     2769.02     2901.87     62.97 o 
   8   6   1       33.41       42.11     75.91 o 
   9   6   1     1119.76     1344.84    159.43 o 
  10   6   1       75.42      130.02     59.71 o 
  11   6   1      726.03      775.89     59.64 o 
  -9   7   1       45.03       83.25    105.29 o 
  -8   7   1     1153.68     1155.17    286.56 o 
  -7   7   1        4.08       15.34     95.49 o 
  -6   7   1     1338.93     1357.50    227.37 o 
  -5   7   1        5.74      217.81     85.29 o 
  -4   7   1     1370.41     1412.42    350.09 o 
  -3   7   1       82.29       94.66    152.23 o 
  -2   7   1     1988.24     1686.94     58.55 o 
  -1   7   1        9.92        9.91     52.69 o 
   0   7   1     1936.06     1863.71     69.17 o 
   1   7   1        6.48       45.49     57.13 o 
   2   7   1     1193.20      941.53     49.69 o 
   3   7   1      180.40       68.65    126.54 o 
   4   7   1     1540.30     1546.53    276.95 o 
   5   7   1      180.77      136.42     55.92 o 
   6   7   1     2202.67     2206.99    108.10 o 
   7   7   1        2.74        0.00    105.28 o 
   8   7   1     1390.00     1606.22    106.32 o 
  -4   8   1        0.78        0.00     73.27 o 
  -3   8   1      360.01      374.67    112.69 o 
  -2   8   1       17.88        0.00    138.34 o 
  -1   8   1      330.88      237.90     74.18 o 
   0   8   1       37.62        1.31    108.55 o 
   1   8   1      348.21      343.84     85.74 o 
   2   8   1        0.82        0.00    130.59 o 
   3   8   1      456.94      446.60     81.67 o 
 -18   0   2     3542.43     3116.99    113.23 o 
 -17   0   2      257.93      389.46     98.79 o 
 -16   0   2     9663.93     9114.48    127.68 o 
 -15   0   2       30.10       65.30     93.05 o 
 -14   0   2    13318.29    12810.26    134.63 o 
 -13   0   2      436.44      360.24     89.86 o 
 -12   0   2    13798.62    12493.79    131.07 o 
 -11   0   2        9.61      192.62     84.07 o 
 -10   0   2    21321.07    19379.60    156.55 o 
  -9   0   2      485.10      615.43     84.18 o 
  -8   0   2    61931.61    53879.71    271.80 o 
  -7   0   2     1237.06     1193.83     68.87 o 
  -6   0   2    54048.80    47670.25    304.52 o 
  -1   0   2        0.09       27.33     77.33 o 
   0   0   2    72918.20    82040.48   1701.99 o 
   1   0   2     6488.62     6352.37     93.77 o 
   2   0   2    83924.77    83267.07    419.80 o 
   3   0   2     4474.12     4376.78     98.58 o 
   4   0   2    58574.78    56457.29    279.46 o 
   5   0   2      330.78      265.58     81.72 o 
   6   0   2    71631.38    66668.98    266.99 o 
   7   0   2      469.25      483.00     85.00 o 
   8   0   2    22115.55    19554.32    130.99 o 
   9   0   2        2.10        0.00     81.62 o 
  10   0   2    12535.08    10898.55    121.51 o 
  11   0   2       93.34      126.53     87.35 o 
  12   0   2    13879.74    11626.89    102.96 o 
  13   0   2        2.19        0.00     93.04 o 
  14   0   2    10059.74     8831.55     97.90 o 
  15   0   2      351.25      436.88     99.63 o 
  16   0   2     3358.85     2851.20    112.37 o 
 -18   1   2       29.06       77.09     58.28 o 
 -17   1   2      204.03      183.14     70.72 o 
 -16   1   2     1081.63     1080.02    152.07 o 
 -15   1   2        6.82       38.05     77.13 o 
 -14   1   2      852.78      993.59    152.04 o 
 -13   1   2        5.44       82.08     49.43 o 
 -12   1   2       87.50       69.79     84.90 o 
 -11   1   2     1972.89     2111.99     95.11 o 
 -10   1   2     2545.81     2724.58     95.28 o 
  -9   1   2     3290.28     3457.65    102.13 o 
  -8   1   2     7953.67     8956.97    275.54 o 
  -7   1   2       66.37       87.07     61.47 o 
  -6   1   2      505.79      591.92     63.04 o 
  -5   1   2     4223.48     4959.25    126.54 o 
  -4   1   2     5957.21     7017.70    154.34 o 
  -3   1   2    18269.51    19481.50    262.56 o 
  -2   1   2    18570.23    14872.63    159.08 o 
  -1   1   2     1699.52     1630.82     70.39 o 
   0   1   2    20599.81    22797.52    166.30 o 
   1   1   2     2504.15     2974.32     86.54 o 
   2   1   2     7085.31     8248.52     99.89 o 
   3   1   2      233.58      325.20     47.38 o 
   4   1   2      161.41      174.52     51.48 o 
   5   1   2     3229.17     3359.92    131.66 o 
   6   1   2     8516.56     9475.50    145.33 o 
   7   1   2       25.15       57.95     59.45 o 
   8   1   2     2066.11     1834.05    255.56 o 
   9   1   2       61.58      170.06     46.96 o 
  10   1   2      367.24      311.92     51.79 o 
  11   1   2      424.61      465.51    108.64 o 
  12   1   2     1015.18     1068.12     86.67 o 
  13   1   2      397.80      352.32     53.03 o 
  14   1   2     1042.97      948.78    204.80 o 
  15   1   2       31.50      215.88     69.83 o 
  16   1   2       33.85      104.84     58.89 o 
 -18   2   2     3116.14     3144.11    261.54 o 
 -17   2   2      498.53      598.04     60.82 o 
 -16   2   2     4327.31     3956.82    434.73 o 
 -15   2   2      223.97      312.33     55.64 o 
 -14   2   2     7964.30     7863.07    122.50 o 
 -13   2   2       24.67        0.00     65.30 o 
 -12   2   2    14279.27    14515.89    139.36 o 
 -11   2   2      843.02      922.00     63.01 o 
 -10   2   2    17284.78    17796.63    178.26 o 
  -9   2   2     1805.13     2034.25     66.68 o 
  -8   2   2    16497.94    18788.89    370.74 o 
  -7   2   2       42.54        4.64     59.16 o 
  -6   2   2    43824.18    48467.75   1490.21 o 
  -5   2   2      124.19      163.24     49.83 o 
  -4   2   2    45915.86    44055.20   2084.60 o 
  -3   2   2     5711.36     5334.62    119.74 o 
  -2   2   2    22400.21    18465.12    459.57 o 
  -1   2   2     1561.73     1471.93     59.64 o 
   0   2   2    24484.70    23935.43    570.16 o 
   1   2   2     1487.68     1589.58     58.39 o 
   2   2   2    60669.93    65155.18    344.21 o 
   3   2   2     2751.57     3008.10     71.14 o 
   4   2   2    48102.84    52348.34   1520.62 o 
   5   2   2     2563.97     2747.99    102.01 o 
   6   2   2    14361.21    15780.48    307.60 o 
   7   2   2      173.05      216.73     48.79 o 
   8   2   2    20632.23    21489.12     99.21 o 
   9   2   2       28.24       18.14     51.17 o 
  10   2   2    16244.31    16887.07    254.49 o 
  11   2   2      363.59      349.00     57.99 o 
  12   2   2     6084.64     5208.11    780.43 o 
  13   2   2      211.39      178.88     55.21 o 
  14   2   2     2826.75     2420.43    304.16 o 
  15   2   2       26.11       47.06     70.65 o 
  16   2   2     2976.57     2556.49    349.19 o 
 -17   3   2       63.16      118.50     72.39 o 
 -16   3   2      149.32      184.49    103.68 o 
 -15   3   2      247.25      296.38     98.79 o 
 -14   3   2     1423.17     1561.82     59.31 o 
 -13   3   2     1904.42     2011.46     90.08 o 
 -12   3   2     7693.37     8662.60    293.11 o 
 -11   3   2     1918.99     2128.95     86.03 o 
 -10   3   2     4367.90     5021.43    103.80 o 
  -9   3   2      199.75      228.62     60.91 o 
  -8   3   2     2389.53     2485.87    121.91 o 
  -7   3   2     2646.86     2829.80    122.04 o 
  -6   3   2    12610.00    13241.63    836.33 o 
  -5   3   2     8002.40     8153.37    547.36 o 
  -4   3   2    24598.55    23615.99   1885.77 o 
  -3   3   2      828.52      719.23     67.93 o 
  -2   3   2     5165.48     4194.71     57.85 o 
  -1   3   2     3598.72     2986.49     96.68 o 
   0   3   2     7332.84     6521.25    158.54 o 
   1   3   2     8923.94     8351.06     70.70 o 
   2   3   2    17072.04    17895.10    523.95 o 
   3   3   2     2747.40     2676.49     59.89 o 
   4   3   2     3953.37     4170.09     71.48 o 
   5   3   2      399.34      346.98     59.79 o 
   6   3   2     1612.27     1643.90     54.29 o 
   7   3   2     3905.42     4110.85     58.46 o 
   8   3   2     4633.37     5398.88    146.30 o 
   9   3   2     2552.15     2623.68     77.93 o 
  10   3   2     5155.19     5765.02     76.63 o 
  11   3   2       67.07       51.55     46.44 o 
  12   3   2      862.25      948.22     69.88 o 
  13   3   2      137.65      311.70     79.59 o 
  14   3   2      623.22      541.80    359.45 o 
  15   3   2      451.75      338.02     74.32 o 
 -16   4   2     1660.51     1587.01    103.91 o 
 -15   4   2      493.43      605.60    125.78 o 
 -14   4   2     1178.78     1181.66     72.79 o 
 -13   4   2      952.18     1082.66    154.09 o 
 -12   4   2     1595.60     1690.78     70.60 o 
 -11   4   2      887.48      997.47     94.83 o 
 -10   4   2     6936.85     7179.27    436.27 o 
  -9   4   2     1210.15     1408.03     66.82 o 
  -8   4   2     8116.98     8438.83    555.01 o 
  -7   4   2     3407.77     3599.65    174.35 o 
  -6   4   2     3288.12     3335.95    152.57 o 
  -5   4   2     5209.75     5252.85    104.97 o 
  -4   4   2     8991.18     7331.37   1242.04 o 
  -3   4   2     2760.00     2278.09    228.53 o 
  -2   4   2    13855.60    11056.30    219.08 o 
  -1   4   2      705.82      591.56     58.90 o 
   0   4   2     5048.21     4325.77     79.40 o 
   1   4   2     7131.97     6610.11     62.01 o 
   2   4   2     3297.83     3286.17    105.76 o 
   3   4   2     5060.25     5125.33     62.74 o 
   4   4   2     6823.48     7092.02    157.13 o 
   5   4   2      832.23      640.66     90.35 o 
   6   4   2     6014.63     6558.64    275.68 o 
   7   4   2      823.65      871.80     52.17 o 
   8   4   2     2972.66     3271.71    171.15 o 
   9   4   2     2347.72     2438.73     73.77 o 
  10   4   2     2518.31     2526.28     79.93 o 
  11   4   2     1021.23     1113.19     49.42 o 
  12   4   2     1791.07     1884.44    209.53 o 
  13   4   2      138.97      159.62     73.88 o 
  14   4   2     1267.38     1231.60    229.36 o 
 -14   5   2      858.68     1221.47     76.80 o 
 -13   5   2      121.72      217.84     57.98 o 
 -12   5   2     1513.53     1700.88    128.45 o 
 -11   5   2       59.62      181.08     57.14 o 
 -10   5   2     4379.22     4876.39    302.22 o 
  -9   5   2      874.59      977.20    110.76 o 
  -8   5   2     3695.50     3717.36    195.59 o 
  -7   5   2     1234.61     1272.18     67.90 o 
  -6   5   2     1996.36     2131.36     96.69 o 
  -5   5   2       87.05      179.86     66.53 o 
  -4   5   2     6002.64     4921.96    591.37 o 
  -3   5   2      951.40      877.30     54.39 o 
  -2   5   2    11271.23     9772.23    369.12 o 
  -1   5   2     3338.03     2749.55     85.50 o 
   0   5   2     5315.11     4469.42    411.56 o 
   1   5   2     1812.51     1759.97     67.19 o 
   2   5   2     4090.18     3819.78     75.74 o 
   3   5   2      141.53      136.34     60.04 o 
   4   5   2     6279.30     6280.19    245.86 o 
   5   5   2     1894.24     2083.11     64.58 o 
   6   5   2     4721.84     5036.84    195.14 o 
   7   5   2     1391.50     1480.33     73.23 o 
   8   5   2     1963.97     2092.79     57.85 o 
   9   5   2       21.01       63.18     67.81 o 
  10   5   2     1306.94     1370.89     59.46 o 
  11   5   2      161.22      318.68    121.64 o 
  12   5   2     1402.17     1760.40     66.66 o 
 -12   6   2      339.74      424.59    102.48 o 
 -11   6   2      910.96      949.27     60.73 o 
 -10   6   2      100.75      237.19     56.78 o 
  -9   6   2     2138.50     2500.42    104.83 o 
  -8   6   2      176.79      181.24     68.58 o 
  -7   6   2     3652.27     3610.12    531.78 o 
  -6   6   2      377.60      499.07    163.75 o 
  -5   6   2     3313.35     2774.79    571.01 o 
  -4   6   2      444.42      464.88     86.99 o 
  -3   6   2     2502.02     2279.64    252.54 o 
  -2   6   2      653.47      584.91     44.78 o 
  -1   6   2     3538.33     2956.76     50.83 o 
   0   6   2      447.51      386.91     44.47 o 
   1   6   2     1871.39     1417.72    143.32 o 
   2   6   2      508.57      509.16     63.72 o 
   3   6   2     1713.86     1734.76     94.15 o 
   4   6   2      578.97      571.08     91.50 o 
   5   6   2     2309.96     2248.70    104.88 o 
   6   6   2      628.28      675.47    141.34 o 
   7   6   2     1674.61     2008.25    134.62 o 
   8   6   2      465.17      564.67    132.72 o 
   9   6   2      592.21      793.33     71.90 o 
  10   6   2      153.00      190.18    107.76 o 
  -9   7   2       22.53      139.26     58.77 o 
  -8   7   2     1043.58      969.36    177.80 o 
  -7   7   2       26.60      145.39     51.01 o 
  -6   7   2     1387.62     1247.51    208.98 o 
  -5   7   2      484.80      547.67     87.80 o 
  -4   7   2      942.61      916.88     66.47 o 
  -3   7   2       16.23        0.00     65.46 o 
  -2   7   2      791.41      770.76     70.28 o 
  -1   7   2       82.93      148.97     64.65 o 
   0   7   2     1418.75     1218.09     55.69 o 
   1   7   2       10.07        0.00     86.11 o 
   2   7   2     1402.97     1218.71    220.04 o 
   3   7   2      183.83      197.52     73.07 o 
   4   7   2      624.65      513.66     82.51 o 
   5   7   2       30.83      301.18     98.76 o 
   6   7   2      320.78      503.00    104.52 o 
   7   7   2       77.07      203.25     70.20 o 
  -4   8   2        3.65      141.99     58.85 o 
  -3   8   2      999.41     1031.21    173.69 o 
  -2   8   2       21.29       72.79     99.17 o 
  -1   8   2      630.51      628.76     73.36 o 
   0   8   2        0.38       28.20    295.86 o 
   1   8   2     1037.46     1009.96    187.18 o 
   2   8   2        3.25       60.63     52.23 o 
 -18   1   3        7.77       12.11     71.85 o 
 -17   1   3     5312.04     4842.42    322.62 o 
 -16   1   3        9.03        0.00     66.64 o 
 -15   1   3     9563.53     8669.10    620.76 o 
 -14   1   3      166.85      166.59    122.05 o 
 -13   1   3    15641.44    13962.39   1978.21 o 
 -12   1   3        0.48      173.03     84.88 o 
 -11   1   3    24765.50    25637.03    177.74 o 
 -10   1   3        6.88        4.90     82.43 o 
  -9   1   3    30463.38    32163.73    215.00 o 
  -7   1   3    55262.99    56541.66    330.40 o 
  -6   1   3      390.01      376.86     84.20 o 
  -5   1   3    88324.52    95078.61    560.79 o 
  -4   1   3     2717.10     2885.41    270.02 o 
  -3   1   3    87911.44    74030.66   3672.05 o 
  -2   1   3      800.24      799.91     62.94 o 
  -1   1   3    78894.13    85479.86   2996.25 o 
   0   1   3       12.13       37.63     50.50 o 
   1   1   3   103534.38   118111.72   1305.21 o 
   2   1   3     1896.09     2224.29     57.36 o 
   3   1   3    68679.14    75495.36    877.81 o 
   4   1   3       57.64       85.30     47.72 o 
   5   1   3    37025.57    39161.40    235.64 o 
   6   1   3      932.11      974.10     52.78 o 
   7   1   3    31955.41    29209.66   2559.88 o 
   8   1   3      364.74      366.92     49.61 o 
   9   1   3    19098.68    17281.85   1572.04 o 
  10   1   3       83.87       67.19     76.73 o 
  11   1   3    10747.74     9345.77   1266.34 o 
  12   1   3      166.76      171.57     46.13 o 
  13   1   3     6846.01     5719.88    343.81 o 
  14   1   3      398.17      372.56     50.53 o 
  15   1   3     3459.08     3186.30    160.80 o 
 -18   2   3      388.07      278.66     60.93 o 
 -17   2   3      333.45      377.36     71.29 o 
 -16   2   3      131.99       80.09     68.68 o 
 -15   2   3      663.39      849.77     94.78 o 
 -14   2   3      112.00      133.06     91.43 o 
 -13   2   3     1573.28     1808.39     96.60 o 
 -12   2   3     1458.71     1451.43     96.60 o 
 -11   2   3     1585.65     1615.99     66.89 o 
 -10   2   3     2724.49     2573.66     59.61 o 
  -9   2   3     3775.87     4228.01     85.72 o 
  -8   2   3      605.44      719.72     62.98 o 
  -7   2   3     4512.00     4720.51    226.79 o 
  -6   2   3     3320.06     3904.65    113.09 o 
  -5   2   3     7774.39     8096.57    136.08 o 
  -4   2   3    15327.61    15024.13    172.42 o 
  -3   2   3     5936.31     5033.32     81.37 o 
  -2   2   3     1316.25     1190.41     67.64 o 
  -1   2   3    13638.68    13545.70    107.74 o 
   0   2   3      121.29      119.81     62.35 o 
   1   2   3    10051.88    10872.33     89.01 o 
   2   2   3      645.60      569.80     52.06 o 
   3   2   3      909.19      915.39     85.56 o 
   4   2   3     2403.94     2592.51     60.85 o 
   5   2   3     4341.64     4685.86     64.11 o 
   6   2   3      552.33      632.79     60.39 o 
   7   2   3     6261.40     6830.95    107.69 o 
   8   2   3      504.52      485.18     50.47 o 
   9   2   3     1530.99     1571.53     87.20 o 
  10   2   3     1193.53     1146.26     53.99 o 
  11   2   3      389.92      386.37     53.93 o 
  12   2   3      540.36      564.13     94.35 o 
  13   2   3     1183.59     1137.17    163.14 o 
  14   2   3      364.15      341.97     52.26 o 
  15   2   3      778.28      699.46     61.80 o 
 -17   3   3     1658.84     1642.11    112.09 o 
 -16   3   3      398.18      518.58    102.90 o 
 -15   3   3     1680.92     1685.11    104.76 o 
 -14   3   3      106.66      107.75     66.96 o 
 -13   3   3     4561.97     4742.93     81.06 o 
 -12   3   3     2010.51     2155.28     60.63 o 
 -11   3   3     8794.83     9461.76    317.77 o 
 -10   3   3     1845.14     1915.98     67.50 o 
  -9   3   3     8760.16     9119.58    379.71 o 
  -8   3   3       65.94      140.81     57.72 o 
  -7   3   3     9132.87     9182.55    593.43 o 
  -6   3   3      502.00      472.18     60.07 o 
  -5   3   3    31053.86    30949.40    184.99 o 
  -4   3   3     5488.60     4611.49    603.59 o 
  -3   3   3    31190.18    26070.93    753.96 o 
  -2   3   3     1894.91     1540.89     87.88 o 
  -1   3   3    21955.80    21047.07    132.44 o 
   0   3   3      298.89      368.32    109.06 o 
   1   3   3    27574.74    28788.12    123.55 o 
   2   3   3     7216.10     8240.73     81.92 o 
   3   3   3    20417.38    21602.62    107.92 o 
   4   3   3     3381.99     3720.94     77.82 o 
   5   3   3     9797.64    10497.37    163.00 o 
   6   3   3      934.06      912.29     62.17 o 
   7   3   3     8889.40     9222.88     74.87 o 
   8   3   3     1995.63     2274.56    113.91 o 
   9   3   3    10248.51    10853.65    113.18 o 
  10   3   3     1421.10     1445.08     56.53 o 
  11   3   3     3671.63     3595.07    258.31 o 
  12   3   3      144.38      152.60     56.62 o 
  13   3   3     1488.55     1254.86    154.20 o 
  14   3   3       37.23      121.18     58.73 o 
 -16   4   3      583.29      548.34     76.52 o 
 -15   4   3     1067.34     1303.76    152.88 o 
 -14   4   3     1297.91     1404.02     73.16 o 
 -13   4   3     2659.29     3169.00     77.47 o 
 -12   4   3      686.99      750.84     56.19 o 
 -11   4   3     7105.60     7610.84    347.72 o 
 -10   4   3      338.07      428.50     64.68 o 
  -9   4   3     4257.80     4487.74    306.27 o 
  -8   4   3     2151.07     2087.35    141.03 o 
  -7   4   3     5030.24     5251.33    301.69 o 
  -6   4   3     2051.20     1996.98     72.99 o 
  -5   4   3    13678.89    11187.46   2124.88 o 
  -4   4   3      297.35      196.33     59.41 o 
  -3   4   3    11143.50     9153.65    348.37 o 
  -2   4   3     2798.92     2282.16     57.08 o 
  -1   4   3     2646.73     2153.14     92.86 o 
   0   4   3     5272.78     5035.23    120.78 o 
   1   4   3     7780.13     7643.58     81.55 o 
   2   4   3     1616.18     1589.92     46.84 o 
   3   4   3    12654.23    13121.53     81.35 o 
   4   4   3      524.85      563.14     91.11 o 
   5   4   3     4258.96     4674.94    281.69 o 
   6   4   3     3592.60     3822.83    168.55 o 
   7   4   3     2899.07     3076.07    130.92 o 
   8   4   3     2298.58     2336.39     50.71 o 
   9   4   3     3685.70     3805.39    107.62 o 
  10   4   3       67.26       75.31     53.45 o 
  11   4   3     2032.64     2192.16     62.64 o 
  12   4   3       83.01      136.16     58.74 o 
  13   4   3      738.45      778.64     53.73 o 
 -15   5   3      588.02      678.34    152.75 o 
 -14   5   3     1241.65     1468.27     76.87 o 
 -13   5   3      418.10      462.30     73.05 o 
 -12   5   3      953.34      991.49     72.24 o 
 -11   5   3     1136.64     1098.72     57.65 o 
 -10   5   3     1553.71     1596.18    161.22 o 
  -9   5   3     2504.74     2537.39    152.91 o 
  -8   5   3     3705.88     3992.69    105.20 o 
  -7   5   3     2012.17     2263.11     96.69 o 
  -6   5   3     4411.63     3840.06    680.55 o 
  -5   5   3     1684.73     1351.55     98.28 o 
  -4   5   3     2452.06     2094.76    107.88 o 
  -3   5   3     4775.03     4069.15    102.65 o 
  -2   5   3     2481.10     2148.04     75.90 o 
  -1   5   3     4200.42     3445.40    139.59 o 
   0   5   3     5107.86     4116.70    543.31 o 
   1   5   3      964.52     1005.10     86.69 o 
   2   5   3     2636.13     2550.73     52.11 o 
   3   5   3     1199.52     1256.28     52.00 o 
   4   5   3     1139.69     1149.47     85.48 o 
   5   5   3     2670.63     2648.06     59.66 o 
   6   5   3     2245.92     2481.41     88.10 o 
   7   5   3     1874.59     2072.10     70.83 o 
   8   5   3     2271.63     2437.94    158.54 o 
   9   5   3      521.90      463.22     69.31 o 
  10   5   3      982.80     1222.46    230.10 o 
  11   5   3      476.89      461.33     99.64 o 
  12   5   3      789.39      891.02     99.69 o 
 -13   6   3      803.05      900.07     76.21 o 
 -12   6   3      180.09      265.09     72.73 o 
 -11   6   3      978.75     1174.60     76.02 o 
 -10   6   3      288.23      288.24     70.22 o 
  -9   6   3     1838.54     1954.05     76.95 o 
  -8   6   3      107.36      142.83     47.04 o 
  -7   6   3     2315.18     1954.83    311.79 o 
  -6   6   3       70.21       39.29     51.02 o 
  -5   6   3     2116.13     1922.08    306.81 o 
  -4   6   3      254.48      252.33     74.71 o 
  -3   6   3     2205.78     2107.16     55.12 o 
  -2   6   3      259.65      314.89    101.66 o 
  -1   6   3     3098.90     2781.02     57.55 o 
   0   6   3       15.72       12.08     61.74 o 
   1   6   3     3692.82     3209.45    400.55 o 
   2   6   3       11.56      129.77     60.40 o 
   3   6   3     2884.91     2588.89     73.83 o 
   4   6   3      276.54      393.55     57.97 o 
   5   6   3     2336.45     2448.34    175.75 o 
   6   6   3      128.85      128.92     48.20 o 
   7   6   3     1768.65     1838.59    178.42 o 
   8   6   3        3.11      163.29     81.62 o 
   9   6   3      877.70     1123.10    108.69 o 
  10   6   3       88.34      161.54     73.87 o 
 -10   7   3      966.37      793.85    158.15 o 
  -9   7   3        3.06        0.00     60.04 o 
  -8   7   3      898.22      733.85    155.69 o 
  -7   7   3      153.89       74.14    152.66 o 
  -6   7   3     1695.22     1790.31    229.54 o 
  -5   7   3      181.16      220.55     88.99 o 
  -4   7   3     2555.12     2496.00     70.63 o 
  -3   7   3       40.94      160.18    102.03 o 
  -2   7   3     1695.40     1591.02    169.00 o 
  -1   7   3      100.66      142.97     46.17 o 
   0   7   3     1777.47     1576.84     70.02 o 
   1   7   3      306.54      194.75     47.92 o 
   2   7   3     2342.18     2073.42    214.63 o 
   3   7   3      252.18      406.71     98.39 o 
   4   7   3     1717.94     1842.88     76.10 o 
   5   7   3      155.46      189.39     97.96 o 
   6   7   3      923.97      943.15    107.06 o 
   7   7   3      138.24      136.35     53.10 o 
  -4   8   3       62.39      140.25    139.17 o 
  -3   8   3      246.80      369.09     59.21 o 
  -2   8   3       75.44      135.13     73.29 o 
  -1   8   3      314.85      289.92     59.80 o 
   0   8   3       29.99       42.16     59.64 o 
   1   8   3      392.31      494.75    165.77 o 
 -19   0   4      123.84       48.16    101.22 o 
 -18   0   4     3911.71     3786.03    113.31 o 
 -17   0   4      127.20      264.49     98.78 o 
 -16   0   4     9616.31     9502.50    131.07 o 
 -15   0   4      339.50      214.78     89.83 o 
 -14   0   4    11956.30    11618.68    134.43 o 
 -13   0   4        0.83       19.59     88.15 o 
 -12   0   4    22642.40    20712.78    167.98 o 
 -11   0   4     5367.95     5178.97    108.33 o 
  -7   0   4    11093.87    10428.27    165.78 o 
  -4   0   4    30082.94    32921.12    535.93 o 
  -3   0   4    13059.21    14062.86    200.03 o 
  -2   0   4    66428.60    72236.50   1810.97 o 
  -1   0   4    13948.08    14778.71    530.44 o 
   0   0   4    29673.71    29755.43    227.33 o 
   1   0   4    12656.67    13339.62    323.71 o 
   2   0   4    32052.16    31582.89    207.87 o 
   3   0   4    12278.13    13315.61    138.30 o 
   4   0   4    35374.26    32602.95    175.36 o 
   5   0   4      357.07      412.60     84.97 o 
   6   0   4    37311.63    34330.84    168.28 o 
   7   0   4     4997.63     4731.52     79.31 o 
   8   0   4    18937.93    17780.99    134.38 o 
   9   0   4        5.17       41.62     82.43 o 
  10   0   4    12070.20    11192.71    118.59 o 
  11   0   4       51.77      173.86     62.85 o 
  12   0   4    13135.02    11394.54    123.49 o 
  13   0   4      494.29      463.13     70.25 o 
  14   0   4     4528.17     3794.54    112.60 o 
  15   0   4      377.71      438.52     76.76 o 
 -19   1   4      253.03      242.20     61.47 o 
 -18   1   4      506.52      495.41     72.77 o 
 -17   1   4      596.44      628.96     59.17 o 
 -16   1   4      205.60      245.88     67.48 o 
 -15   1   4      209.65      195.51     91.04 o 
 -14   1   4      250.18      244.00     63.13 o 
 -13   1   4       86.68      101.78     61.69 o 
 -12   1   4      606.66      766.59     90.72 o 
  -8   1   4     1909.95     2204.88    101.83 o 
  -7   1   4       13.44       71.32     72.14 o 
  -6   1   4     2542.41     2731.67     88.99 o 
  -5   1   4     2439.96     2393.43    365.57 o 
  -4   1   4    16040.20    14732.00    987.98 o 
  -3   1   4     9598.34     9611.54    190.05 o 
  -2   1   4     8158.47     8903.11    151.81 o 
  -1   1   4     2518.55     2992.71     84.80 o 
   0   1   4    12529.81    14243.00    147.75 o 
   1   1   4     1166.91     1352.26     92.31 o 
   2   1   4     2294.44     2648.07     62.94 o 
   3   1   4     3686.36     3705.75     72.22 o 
   4   1   4     3842.54     4279.89     74.77 o 
   5   1   4       20.79       43.87     72.23 o 
   6   1   4     2091.97     1951.64    145.04 o 
   7   1   4      217.80      165.97     41.02 o 
   8   1   4      216.72      358.84    171.88 o 
   9   1   4      411.64      379.34     65.76 o 
  10   1   4      283.74      246.81     45.03 o 
  11   1   4     1316.26     1100.60     47.42 o 
  12   1   4      383.13      387.75     93.10 o 
  13   1   4        4.94      227.59     55.11 o 
  14   1   4      287.71      279.01     80.02 o 
  15   1   4        1.65       90.06     62.84 o 
 -18   2   4     2629.06     2447.43    133.97 o 
 -17   2   4      105.73       67.26     99.59 o 
 -16   2   4     3132.96     2846.04    146.85 o 
 -15   2   4      297.03      409.11     96.36 o 
 -14   2   4    10606.76    11173.77    138.95 o 
 -13   2   4        5.96        0.00     91.41 o 
 -12   2   4    16473.01    17526.46    160.38 o 
 -11   2   4     1493.51     1735.29     94.99 o 
 -10   2   4    12089.04    12560.35    145.32 o 
  -9   2   4      213.87      209.05     87.38 o 
  -8   2   4    17858.71    19206.01    180.02 o 
  -7   2   4     3911.36     4835.47    118.14 o 
  -6   2   4    48814.68    52915.83    315.87 o 
  -5   2   4     1485.00     1524.74     95.19 o 
  -4   2   4    48361.18    40882.36    182.51 o 
  -3   2   4     2361.88     2220.08     95.59 o 
  -2   2   4    24992.37    23811.04    574.06 o 
  -1   2   4      145.14      238.97     60.34 o 
   0   2   4    66405.87    72327.88    352.79 o 
   1   2   4      140.02      151.11     42.72 o 
   2   2   4    42408.89    45162.75    159.95 o 
   3   2   4     6624.19     7480.97     72.83 o 
   4   2   4    16078.24    17271.04    170.22 o 
   5   2   4     1864.28     1835.96     48.40 o 
   6   2   4    15346.75    16129.36     94.25 o 
   7   2   4      124.70      139.19     42.72 o 
   8   2   4    19114.07    19377.20    646.96 o 
   9   2   4      699.45      724.75     45.30 o 
  10   2   4     8885.62     7834.62    894.88 o 
  11   2   4     1094.44      944.91    202.79 o 
  12   2   4     3342.90     2838.26    295.85 o 
  13   2   4       77.64       27.76     69.51 o 
  14   2   4     3967.91     3103.44    657.64 o 
 -18   3   4      807.82      882.89    314.59 o 
 -17   3   4      369.96      288.27    106.16 o 
 -16   3   4     1426.39     1749.72    106.34 o 
 -15   3   4      788.90      907.94     98.07 o 
 -14   3   4     2230.49     2586.67     79.89 o 
 -13   3   4      292.97      308.15     65.54 o 
 -12   3   4     3658.96     4009.72    135.22 o 
 -11   3   4      328.75      381.84     64.95 o 
 -10   3   4     4207.30     4544.61    200.16 o 
  -9   3   4     2828.61     2905.05    158.98 o 
  -8   3   4     9329.10    10083.10    766.98 o 
  -7   3   4     3134.92     2872.82    269.10 o 
  -6   3   4    12977.37    13540.34    145.43 o 
  -5   3   4     1656.01     1506.48    186.59 o 
  -4   3   4     6736.05     5711.54    192.41 o 
  -3   3   4     1137.42     1048.13     63.07 o 
  -2   3   4     7431.84     7280.10    149.94 o 
  -1   3   4     6646.82     6140.06     70.45 o 
   0   3   4    13944.13    14667.52    145.02 o 
   1   3   4     7760.61     8246.41     74.12 o 
   2   3   4    12987.05    14085.55    311.16 o 
   3   3   4     1039.88     1135.41     61.38 o 
   4   3   4     3333.35     3726.31     68.66 o 
   5   3   4      376.64      374.79     49.25 o 
   6   3   4     5729.38     6201.02     74.49 o 
   7   3   4     1392.49     1448.53     53.22 o 
   8   3   4     5873.21     6250.87    315.34 o 
   9   3   4      969.66     1126.36    144.31 o 
  10   3   4     1841.38     2126.62     52.95 o 
  11   3   4       14.07       56.37    115.49 o 
  12   3   4      976.70      786.36    103.46 o 
  13   3   4       97.60      368.01     70.69 o 
  14   3   4     1028.79      999.16    185.55 o 
 -17   4   4      172.50      153.48     77.55 o 
 -16   4   4     1376.51     1348.62     64.18 o 
 -15   4   4      876.63     1057.30    133.63 o 
 -14   4   4      861.66     1000.15     71.08 o 
 -13   4   4     1588.72     1712.13    148.95 o 
 -12   4   4     3686.78     3796.34    359.84 o 
 -11   4   4     1010.54     1064.86    159.86 o 
 -10   4   4     7777.94     7929.41    339.74 o 
  -9   4   4      652.00      644.79     63.28 o 
  -8   4   4     5874.85     6419.49    113.23 o 
  -7   4   4     3191.42     3388.46    100.29 o 
  -6   4   4     4388.12     3614.16    559.46 o 
  -5   4   4     2320.29     1873.03    165.79 o 
  -4   4   4    11777.44     9960.72    196.52 o 
  -3   4   4      950.53      745.29     61.01 o 
  -2   4   4    15369.17    14422.92    127.98 o 
  -1   4   4     3717.83     3372.29    131.40 o 
   0   4   4     6416.92     6268.05     66.72 o 
   1   4   4     6061.54     6159.39     75.24 o 
   2   4   4     5861.83     5940.73    128.65 o 
   3   4   4     1868.45     2005.39     90.98 o 
   4   4   4     7143.92     7384.57     95.72 o 
   5   4   4     1563.64     1574.67     47.74 o 
   6   4   4     5095.16     5228.97    286.87 o 
   7   4   4     5166.29     5670.69    263.71 o 
   8   4   4     2499.38     2530.86    162.73 o 
   9   4   4     1812.26     2110.64     78.19 o 
  10   4   4     2973.95     3293.33     84.88 o 
  11   4   4      390.97      479.89     58.97 o 
  12   4   4     2308.36     2287.88     77.58 o 
  13   4   4      708.19      861.84     63.76 o 
 -15   5   4      170.10      143.28     60.24 o 
 -14   5   4      625.14      703.00     92.72 o 
 -13   5   4      330.19      460.29     87.78 o 
 -12   5   4     1781.36     2007.59    121.15 o 
 -11   5   4      968.94     1037.08    150.01 o 
 -10   5   4     3517.32     4143.16     85.41 o 
  -9   5   4      630.70      653.68     65.37 o 
  -8   5   4     1809.53     1765.18    473.36 o 
  -7   5   4      278.11      307.85     60.67 o 
  -6   5   4     3167.73     2655.51    301.44 o 
  -5   5   4      457.14      484.97     60.26 o 
  -4   5   4     4822.06     4142.84    342.94 o 
  -3   5   4     1777.77     1498.17     62.85 o 
  -2   5   4     2891.79     2440.63     65.86 o 
  -1   5   4      815.55      706.49     49.29 o 
   0   5   4     3128.50     2675.59     94.47 o 
   1   5   4      247.57      252.35     43.59 o 
   2   5   4     5893.85     6036.53     99.10 o 
   3   5   4     1341.50     1402.47     63.36 o 
   4   5   4     5569.36     6043.14    215.26 o 
   5   5   4     1136.78     1244.60    103.46 o 
   6   5   4     1961.05     2146.66     57.41 o 
   7   5   4      334.12      427.02     54.70 o 
   8   5   4     1824.01     2082.78    138.35 o 
   9   5   4       81.31       65.97     55.41 o 
  10   5   4     1652.73     1768.21     55.83 o 
  11   5   4      269.72      419.74     73.60 o 
 -13   6   4      900.36     1185.82    107.06 o 
 -12   6   4       32.12      151.81    102.02 o 
 -11   6   4     1389.15     1770.00    107.97 o 
 -10   6   4       44.97       12.66     55.26 o 
  -9   6   4     1898.59     1794.37    417.95 o 
  -8   6   4     1092.55     1202.40    237.12 o 
  -7   6   4     1753.12     1592.08    314.76 o 
  -6   6   4      660.77      685.69     73.54 o 
  -5   6   4     3083.15     2892.25    162.08 o 
  -4   6   4      237.63      268.33     51.96 o 
  -3   6   4     4037.54     3258.75    127.84 o 
  -2   6   4      135.31      193.52     43.68 o 
  -1   6   4     3326.70     2731.15    123.99 o 
   0   6   4     1953.77     1656.58    271.92 o 
   1   6   4     2604.80     2676.33     96.75 o 
   2   6   4      228.24      275.16     90.63 o 
   3   6   4     2362.88     2535.38     70.12 o 
   4   6   4       40.14       96.73     55.30 o 
   5   6   4     2520.13     2681.67     83.18 o 
   6   6   4      549.30      578.00     59.23 o 
   7   6   4     1115.93     1181.04     53.19 o 
   8   6   4      634.09      646.18    103.75 o 
   9   6   4      853.05     1214.51    195.31 o 
 -10   7   4      122.65      233.78     58.21 o 
  -9   7   4       43.79       86.18     93.05 o 
  -8   7   4      893.67      853.36    140.16 o 
  -7   7   4       21.89       70.22     70.61 o 
  -6   7   4     1264.99     1203.70    101.81 o 
  -5   7   4       69.79       89.16     67.15 o 
  -4   7   4      666.04      615.82    156.87 o 
  -3   7   4       74.47      167.54     54.05 o 
  -2   7   4     1065.69      827.69    118.96 o 
  -1   7   4       38.49      137.43     53.73 o 
   0   7   4     1658.50     1548.40    108.02 o 
   1   7   4       51.46        0.00     66.66 o 
   2   7   4      829.68      857.65    102.56 o 
   3   7   4       33.93      211.40     97.13 o 
   4   7   4      578.01      513.00     72.70 o 
   5   7   4        4.84        0.00    102.02 o 
   6   7   4     1145.36     1308.73    150.43 o 
  -3   8   4      751.30      850.52     53.14 o 
  -2   8   4        3.50        0.00     72.38 o 
  -1   8   4      784.46      827.72     73.95 o 
 -19   1   5     3639.81     3637.58    301.97 o 
 -18   1   5        0.13      108.42     70.69 o 
 -17   1   5     6037.31     5870.51    469.37 o 
 -16   1   5       17.28       34.22     88.96 o 
 -15   1   5    12642.84    10655.93    132.74 o 
 -14   1   5       67.17       59.59     61.22 o 
 -11   1   5    24052.45    26113.51    200.14 o 
 -10   1   5       15.31       14.69     86.52 o 
  -9   1   5    39236.06    44167.64    311.14 o 
  -8   1   5     4287.77     4871.02    148.08 o 
  -7   1   5    49163.15    49423.86    442.39 o 
  -6   1   5        0.51       28.57    132.22 o 
  -5   1   5    45613.51    42771.02    300.93 o 
  -4   1   5     5142.57     5232.43    245.51 o 
  -3   1   5    40573.40    41986.75    855.57 o 
  -2   1   5     2760.42     3258.85     78.63 o 
  -1   1   5    57771.87    63461.73    237.96 o 
   0   1   5     5605.95     6635.95     85.65 o 
   1   1   5    48976.57    53282.12    273.84 o 
   2   1   5      816.42      943.70     45.43 o 
   3   1   5    41760.22    43666.43    145.61 o 
   4   1   5      805.21      849.22     96.01 o 
   5   1   5    37061.44    34618.45   2834.73 o 
   6   1   5      396.21      359.13     37.96 o 
   7   1   5    22402.05    20238.97   1606.42 o 
   8   1   5       44.58       63.15     49.92 o 
   9   1   5    12415.99    10740.52    892.94 o 
  10   1   5       15.88        0.00    106.10 o 
  11   1   5     8986.79     7583.30   1028.46 o 
  12   1   5      214.91      238.30     55.58 o 
  13   1   5     6100.06     5082.38    549.12 o 
  14   1   5      134.62       89.09    140.82 o 
 -19   2   5      240.05      344.44     74.17 o 
 -18   2   5      821.72      789.27     61.07 o 
 -17   2   5      700.12      691.32     76.40 o 
 -16   2   5      281.27      223.73     97.99 o 
 -11   2   5     1291.24     1242.58     94.13 o 
 -10   2   5     3008.49     3162.31     82.63 o 
  -9   2   5     3013.91     3111.71     80.21 o 
  -8   2   5      610.18      645.27     67.96 o 
  -7   2   5     5397.87     5564.53    692.77 o 
  -6   2   5     1378.27     1188.10    209.07 o 
  -5   2   5     2907.98     2481.19    163.25 o 
  -4   2   5     6973.28     6308.73    115.50 o 
  -3   2   5     9063.36     9385.23     84.21 o 
  -2   2   5     1882.34     1781.49     56.85 o 
  -1   2   5     7182.13     7792.27    206.45 o 
   0   2   5     2542.82     2755.31     95.52 o 
   1   2   5     4368.46     4726.69     97.28 o 
   2   2   5     7055.13     7983.73     81.35 o 
   3   2   5     1285.45     1514.35     64.87 o 
   4   2   5      236.38      198.30     43.02 o 
   5   2   5     1228.84     1308.34    120.75 o 
   6   2   5       24.00        1.50     49.81 o 
   7   2   5     1376.19     1508.41    178.85 o 
   8   2   5     1362.78     1385.50     53.60 o 
   9   2   5      378.13      367.78     70.32 o 
  10   2   5     1147.93     1075.75    216.31 o 
  11   2   5      470.48      597.37    165.81 o 
  12   2   5        8.72        0.00     68.39 o 
  13   2   5      395.15      418.36     74.72 o 
  14   2   5       17.89       53.51    240.36 o 
 -18   3   5      217.73      204.92    107.77 o 
 -17   3   5     2681.76     2759.34    116.37 o 
 -16   3   5       39.99      158.34     97.95 o 
 -15   3   5     2102.54     2158.19    101.56 o 
 -14   3   5      287.93      358.89     55.05 o 
 -13   3   5     4546.22     4473.39    113.58 o 
 -12   3   5     1683.37     1745.01    100.72 o 
 -11   3   5     8180.36     9060.43    129.48 o 
 -10   3   5     1679.22     1681.80     99.94 o 
  -9   3   5     8210.73     8716.17    128.09 o 
  -8   3   5      319.62      359.39     84.95 o 
  -7   3   5    11956.71    10016.76   2112.03 o 
  -6   3   5     3199.26     2725.65    389.03 o 
  -5   3   5    17190.22    15167.34    515.91 o 
  -4   3   5     4816.75     3954.95    111.74 o 
  -3   3   5    21635.39    19228.00    136.22 o 
  -2   3   5      647.64      634.27     52.57 o 
  -1   3   5    12027.62    11971.33     84.06 o 
   0   3   5      180.23      181.13     60.91 o 
   1   3   5    15324.02    15554.58    427.56 o 
   2   3   5     2908.42     3183.60     69.20 o 
   3   3   5    15638.10    16196.54     88.43 o 
   4   3   5     3338.40     3610.19     53.51 o 
   5   3   5     7291.62     7523.12    297.29 o 
   6   3   5       95.10       89.89     49.08 o 
   7   3   5     3716.62     3869.94    313.64 o 
   8   3   5      249.23      408.70     52.55 o 
   9   3   5     3553.59     3500.65     62.30 o 
  10   3   5     1064.82     1262.74    147.17 o 
  11   3   5     3122.07     2699.25    388.07 o 
  12   3   5      498.90      355.51     70.40 o 
  13   3   5     1486.21     1184.58     74.02 o 
 -17   4   5     1290.94     1327.96    115.30 o 
 -16   4   5      711.05      724.20     75.97 o 
 -15   4   5     1842.17     1976.32     75.82 o 
 -14   4   5      566.08      629.34     69.32 o 
 -13   4   5     3113.08     3359.40    273.24 o 
 -12   4   5      244.22      223.13     66.11 o 
 -11   4   5     6327.32     6775.07    463.74 o 
 -10   4   5     2527.20     2702.29    378.54 o 
  -9   4   5     6540.85     7703.28    123.25 o 
  -8   4   5     3761.82     3152.84    574.70 o 
  -7   4   5     5002.28     4695.89    845.91 o 
  -6   4   5     1546.96     1411.17    173.65 o 
  -5   4   5     6994.77     6224.65    405.30 o 
  -4   4   5     1858.32     1734.71     62.80 o 
  -3   4   5     6844.59     5944.92    645.98 o 
  -2   4   5     5264.47     4870.62     99.20 o 
  -1   4   5     7197.71     6770.96     67.19 o 
   0   4   5     3701.83     3712.45     93.86 o 
   1   4   5     6393.04     6580.57    174.75 o 
   2   4   5      907.52     1163.25     76.88 o 
   3   4   5     5121.01     5335.65     64.62 o 
   4   4   5     1222.34     1414.27     63.93 o 
   5   4   5     3403.96     3651.75     59.58 o 
   6   4   5     1306.47     1474.84    157.50 o 
   7   4   5     3730.33     3993.65     72.33 o 
   8   4   5      491.90      615.12     67.00 o 
   9   4   5     3623.52     3779.36     65.68 o 
  10   4   5      108.03      165.49     70.39 o 
  11   4   5     1267.97     1287.53     54.64 o 
  12   4   5      239.50      209.83    140.43 o 
 -15   5   5      957.84     1011.91    156.93 o 
 -14   5   5     1217.19     1358.73     73.98 o 
 -13   5   5      795.15      801.26     72.23 o 
 -12   5   5      756.00      915.24     98.88 o 
 -11   5   5      604.48      812.10     98.04 o 
 -10   5   5     1444.71     1676.60     99.01 o 
  -9   5   5     2170.77     1914.36    570.31 o 
  -8   5   5     3576.89     3058.13    680.76 o 
  -7   5   5     2285.91     1946.15    416.86 o 
  -6   5   5     2104.40     1867.63    141.38 o 
  -5   5   5      241.13      252.98     48.78 o 
  -4   5   5     1113.22      921.12     57.67 o 
  -3   5   5      484.05      506.43     50.93 o 
  -2   5   5     2461.02     2025.17    147.66 o 
  -1   5   5     3809.14     3598.58     95.41 o 
   0   5   5     2928.96     2870.31     57.00 o 
   1   5   5     1835.04     1943.47     49.23 o 
   2   5   5     1438.47     1500.63    139.54 o 
   3   5   5      632.03      713.90    114.81 o 
   4   5   5     1463.10     1593.46    128.07 o 
   5   5   5     1680.22     1679.82     64.26 o 
   6   5   5     2367.10     2604.64     93.83 o 
   7   5   5     1663.92     1822.70     70.31 o 
   8   5   5      977.86     1250.41     51.73 o 
   9   5   5      799.23      850.58    210.42 o 
  10   5   5      349.32      518.89    130.24 o 
 -13   6   5     1060.96     1343.88    111.17 o 
 -12   6   5      460.09      471.37    118.02 o 
 -11   6   5     1435.48     1555.03    293.25 o 
 -10   6   5       72.01      138.53     67.73 o 
  -9   6   5     2074.81     1913.61    426.67 o 
  -8   6   5        6.70       48.24     64.51 o 
  -7   6   5     2610.97     2515.91    377.53 o 
  -6   6   5      419.51      418.62     45.58 o 
  -5   6   5     3074.20     2757.40    318.80 o 
  -4   6   5      421.46      375.35     46.96 o 
  -3   6   5     3775.04     3307.77    103.94 o 
  -2   6   5       41.01        7.80     57.54 o 
  -1   6   5     3177.41     2955.70    254.03 o 
   0   6   5       15.72       82.43     88.96 o 
   1   6   5     1912.74     2075.05     94.17 o 
   2   6   5      580.11      674.63     46.20 o 
   3   6   5     1605.28     1651.01     57.73 o 
   4   6   5      160.13       91.82     82.86 o 
   5   6   5     1589.01     1673.09     71.44 o 
   6   6   5        3.18      166.81     82.84 o 
   7   6   5     1049.17     1253.21    157.36 o 
   8   6   5       56.17      135.45     58.73 o 
 -10   7   5      889.93      832.21    275.81 o 
  -9   7   5       99.25        5.76     57.66 o 
  -8   7   5     1125.41     1184.59    233.00 o 
  -7   7   5       84.87       32.77     57.22 o 
  -6   7   5     1809.68     1692.70     85.12 o 
  -5   7   5       15.21       37.86     57.81 o 
  -4   7   5     2309.53     2179.73     71.22 o 
  -3   7   5       59.38      169.70     65.49 o 
  -2   7   5     1767.11     1481.82    137.91 o 
  -1   7   5      302.95      264.35     54.68 o 
   0   7   5     1340.60     1158.93    204.06 o 
   1   7   5      120.09      196.55     64.90 o 
   2   7   5     1701.22     1606.33     76.10 o 
   3   7   5       30.67       48.97    104.47 o 
   4   7   5     1281.46     1108.02     76.05 o 
   5   7   5       91.85       54.94     74.74 o 
 -19   0   6      165.64      203.27    102.05 o 
 -18   0   6     4281.53     4142.10    114.21 o 
 -13   0   6      880.32      389.22     83.40 o 
 -12   0   6    22075.66    22437.80    204.73 o 
 -11   0   6     1389.33     1376.70     95.82 o 
 -10   0   6    33379.10    32501.60    267.84 o 
  -9   0   6       52.01       26.12     98.77 o 
  -8   0   6    45463.35    40457.53    390.02 o 
  -7   0   6      513.05      348.31    134.91 o 
  -5   0   6     7505.95     7957.85    528.24 o 
  -4   0   6    54767.71    58793.63   1297.04 o 
  -3   0   6       37.39       63.29     58.87 o 
  -2   0   6    53932.81    56674.93   2594.13 o 
  -1   0   6     8186.23     8585.95    352.95 o 
   0   0   6    41868.95    42736.23   1504.41 o 
   1   0   6      983.10      903.35     87.63 o 
   2   0   6    41899.68    41617.29    198.79 o 
   3   0   6       16.42        0.00     86.52 o 
   4   0   6    36985.08    35135.38    167.21 o 
   5   0   6     2958.99     3003.31     94.55 o 
   6   0   6    21994.46    20423.04    127.61 o 
   7   0   6     1825.58     1545.26     90.95 o 
   8   0   6    14962.77    13231.57    126.02 o 
   9   0   6      197.60      212.28     88.18 o 
  10   0   6     8142.43     7071.80     88.57 o 
  11   0   6       28.76       31.83     62.03 o 
  12   0   6     4487.15     3868.91    106.85 o 
  13   0   6      542.36      494.18    104.55 o 
 -19   1   6      616.45      892.07    107.02 o 
 -18   1   6      128.77       88.98    100.41 o 
 -17   1   6       59.00       62.85     94.68 o 
 -16   1   6      511.49      300.61     92.31 o 
 -15   1   6       91.84       20.54    115.51 o 
 -14   1   6      457.20      521.46    131.11 o 
 -13   1   6     1195.97     1141.40     94.91 o 
 -12   1   6      446.39      495.09     89.87 o 
 -11   1   6     3150.87     3225.41    112.67 o 
 -10   1   6      887.97      863.87    111.26 o 
  -9   1   6     3989.02     4509.25    150.23 o 
  -8   1   6     3419.82     2993.17    171.56 o 
  -7   1   6      201.88      232.76     85.75 o 
  -6   1   6     5103.39     4963.82    121.35 o 
  -5   1   6    10670.05    10808.99    156.26 o 
  -4   1   6     6774.40     7579.12    266.55 o 
  -3   1   6      885.26      908.07     54.68 o 
  -2   1   6     4527.15     5318.42    107.19 o 
  -1   1   6     2580.77     3058.43     70.81 o 
   0   1   6     3951.56     4357.90     66.56 o 
   1   1   6     2812.56     2698.02    254.03 o 
   2   1   6     4354.78     4320.30    298.83 o 
   3   1   6    11528.49    11354.06    757.63 o 
   4   1   6     1172.11     1121.53    117.50 o 
   5   1   6      523.37      454.77     35.83 o 
   6   1   6      302.96      324.94     42.95 o 
   7   1   6        6.24       60.60     99.16 o 
   8   1   6      247.22      300.96     43.88 o 
   9   1   6     1919.71     1775.26     97.47 o 
  10   1   6      738.83      630.42     54.32 o 
  11   1   6      114.95      156.50     54.21 o 
  12   1   6      215.98      337.38     86.95 o 
  13   1   6      210.01      225.72     73.89 o 
 -19   2   6      112.37      145.30    103.67 o 
 -18   2   6     3473.15     2890.67    111.59 o 
 -17   2   6        2.92       35.09     69.37 o 
 -15   2   6        5.76      130.59     89.78 o 
 -14   2   6     5828.10     6299.67    136.97 o 
 -13   2   6      691.12      616.24     90.72 o 
 -12   2   6    10045.82    10317.11    144.20 o 
 -11   2   6      148.11       84.09     67.28 o 
 -10   2   6    24877.19    25684.16    675.50 o 
  -9   2   6       57.15       55.48     66.13 o 
  -8   2   6    33907.34    37869.84    300.04 o 
  -7   2   6      932.07     1026.58    222.20 o 
  -6   2   6    28075.70    25894.96   1400.23 o 
  -5   2   6     4407.95     3522.71    130.82 o 
  -4   2   6    51445.43    50680.47   1449.85 o 
  -3   2   6      267.30      286.66     49.01 o 
  -2   2   6    50325.64    54002.75    715.07 o 
  -1   2   6     1103.02     1175.85     62.26 o 
   0   2   6    29288.75    32138.10    353.64 o 
   1   2   6     1167.38     1168.49     54.02 o 
   2   2   6    26983.88    29524.59    293.79 o 
   3   2   6     1442.70     1469.21     50.79 o 
   4   2   6    24360.35    24985.53    108.79 o 
   5   2   6      221.91      277.61     74.31 o 
   6   2   6    13708.45    13534.63    313.64 o 
   7   2   6       13.60       27.74     53.48 o 
   8   2   6     5854.76     5568.18    592.19 o 
   9   2   6     1122.28     1105.36    119.38 o 
  10   2   6     5620.95     4795.85    571.37 o 
  11   2   6      595.69      529.25     54.70 o 
  12   2   6     3839.54     3149.53    582.89 o 
  13   2   6       15.67       46.57     59.64 o 
 -14   3   6     2885.20     3194.45    127.97 o 
 -13   3   6       90.82       31.71     79.18 o 
 -12   3   6     2172.46     1813.53    940.97 o 
 -11   3   6      365.12      363.92     60.25 o 
 -10   3   6     5514.29     5344.74   1073.43 o 
  -9   3   6     5325.70     5775.26    119.80 o 
  -8   3   6     7891.76     7280.70   1371.63 o 
  -7   3   6     2763.93     2579.93    265.48 o 
  -6   3   6     6256.18     5690.66    369.63 o 
  -5   3   6      262.68      259.90     58.32 o 
  -4   3   6     6309.86     5894.17    104.65 o 
  -3   3   6     3658.66     3470.92     89.47 o 
  -2   3   6    13000.80    12599.39    145.00 o 
  -1   3   6     4559.79     4387.65     61.94 o 
   0   3   6     8090.37     8553.02    121.29 o 
   1   3   6      843.59      919.25     60.72 o 
   2   3   6     5557.58     5760.55    252.71 o 
   3   3   6       70.08      169.83     49.82 o 
   4   3   6     5860.44     6349.73    170.29 o 
   5   3   6     2371.41     2678.82    120.16 o 
   6   3   6     4110.08     4443.51     96.26 o 
   7   3   6     1341.54     1343.62    130.50 o 
   8   3   6     2457.35     2433.40    276.66 o 
   9   3   6       34.60        0.00     67.34 o 
  10   3   6     1109.55     1085.68    115.79 o 
  11   3   6       90.43      205.94    117.69 o 
  12   3   6      990.05      796.37    246.03 o 
 -16   4   6     1323.62     1549.77    129.22 o 
 -15   4   6     1003.89     1059.44    104.64 o 
 -14   4   6     1956.99     2137.12    108.08 o 
 -13   4   6      396.40      441.85     96.37 o 
 -12   4   6     2828.11     3123.03    107.46 o 
 -11   4   6     1911.13     2229.61    102.39 o 
 -10   4   6     3027.51     3280.00    105.09 o 
  -9   4   6     4476.22     4022.36    971.07 o 
  -8   4   6     4817.64     4037.21    965.51 o 
  -7   4   6     1782.23     1713.31     58.17 o 
  -6   4   6    11165.14    10147.77    553.42 o 
  -5   4   6     1486.23     1497.06     81.49 o 
  -4   4   6     9031.06     7819.99    454.16 o 
  -3   4   6     3161.21     2909.05     74.00 o 
  -2   4   6     6801.46     6683.39    156.29 o 
  -1   4   6     2688.74     2574.73    112.51 o 
   0   4   6     7610.82     7841.53    197.99 o 
   1   4   6      891.08      954.15     70.33 o 
   2   4   6    11610.40    11820.14    216.15 o 
   3   4   6     2613.48     2629.69     87.39 o 
   4   4   6     6148.06     6388.45    116.88 o 
   5   4   6     2752.03     2825.79     58.52 o 
   6   4   6     1994.69     1960.48     57.65 o 
   7   4   6     1538.37     1587.96     69.73 o 
   8   4   6     2747.70     2828.52    214.81 o 
   9   4   6      778.83      864.69     88.25 o 
  10   4   6     1977.82     2019.00    115.43 o 
  11   4   6      613.05      563.59     75.38 o 
 -15   5   6      358.16      383.51    129.02 o 
 -14   5   6     1285.21     1638.02    111.22 o 
 -13   5   6      934.18      907.29    101.36 o 
 -12   5   6     3740.92     4572.54    114.97 o 
 -11   5   6      560.92      529.57    128.26 o 
 -10   5   6     3716.12     3457.36    967.34 o 
  -9   5   6      308.43      330.61     62.06 o 
  -8   5   6     1789.73     1730.72    304.22 o 
  -7   5   6     1156.25     1062.75    189.36 o 
  -6   5   6     3325.51     3073.10    105.15 o 
  -5   5   6     1737.29     1490.81     54.46 o 
  -4   5   6     7889.31     6994.28    319.58 o 
  -3   5   6       60.10      128.98     47.25 o 
  -2   5   6     2537.50     2332.15     69.73 o 
  -1   5   6       27.60        0.00     49.65 o 
   0   5   6     1716.68     1673.05    126.93 o 
   1   5   6      519.47      658.89     62.94 o 
   2   5   6     3631.07     3739.58     68.85 o 
   3   5   6      858.06      950.48    170.84 o 
   4   5   6     2566.96     2695.90     59.21 o 
   5   5   6      122.25      251.75     51.94 o 
   6   5   6     1077.11     1169.71    161.48 o 
   7   5   6      127.94      159.65    120.00 o 
   8   5   6     1529.92     1721.67     66.27 o 
   9   5   6      339.30      418.87     52.25 o 
 -13   6   6     1083.86     1061.55    234.21 o 
 -12   6   6       37.45      177.45     69.81 o 
 -11   6   6     1329.66     1342.12    216.32 o 
 -10   6   6      204.20      242.32     70.13 o 
  -9   6   6     1546.57     1516.81    490.53 o 
  -8   6   6     1060.33     1112.52    348.71 o 
  -7   6   6     1969.44     1773.93    305.86 o 
  -6   6   6      276.67      286.40     76.35 o 
  -5   6   6     2426.55     2192.46    251.21 o 
  -4   6   6      208.56      324.87     62.64 o 
  -3   6   6     3363.98     2944.89     96.47 o 
  -2   6   6      817.85      687.01     63.86 o 
  -1   6   6     2572.40     2377.48     98.38 o 
   0   6   6      630.40      509.84     91.51 o 
   1   6   6     2488.66     2636.62    193.02 o 
   2   6   6       21.75       17.05     70.60 o 
   3   6   6     2376.16     2342.18    113.48 o 
   4   6   6      359.57      489.04     50.24 o 
   5   6   6     1733.99     1816.78     60.47 o 
   6   6   6      903.92      991.91     60.63 o 
   7   6   6     1100.82     1198.44    138.97 o 
 -10   7   6      652.48      716.84    216.49 o 
  -9   7   6        0.51      152.50     71.55 o 
  -8   7   6     1470.37     1392.21    246.62 o 
  -7   7   6        4.28        6.32     58.13 o 
  -6   7   6      525.58      636.27    121.71 o 
  -5   7   6        1.29       37.34     56.45 o 
  -4   7   6      364.80      625.22    189.05 o 
  -3   7   6        0.44       16.70     54.96 o 
  -2   7   6     1945.92     1706.85     59.18 o 
  -1   7   6        5.06      153.33    107.73 o 
   0   7   6     1188.94      980.00     69.37 o 
   1   7   6       12.92      113.45     70.19 o 
   2   7   6      240.38      277.59    101.24 o 
   3   7   6        1.08        0.00     98.76 o 
   4   7   6      510.39      593.12    184.18 o 
 -19   1   7     2890.58     2832.11    181.57 o 
 -18   1   7        2.67        5.60     79.98 o 
 -17   1   7     5953.23     6351.36    129.40 o 
 -16   1   7       23.47       13.88     95.49 o 
 -15   1   7    10430.39    11295.09    152.22 o 
 -14   1   7        4.03        0.00     91.41 o 
 -13   1   7    15136.47    16148.58    183.49 o 
 -12   1   7      535.84      625.93    112.76 o 
 -11   1   7    22005.38    22665.22    260.91 o 
 -10   1   7      608.81      549.32    139.78 o 
  -9   1   7    30017.74    22131.27    204.53 o 
  -8   1   7      470.68      420.09     85.82 o 
  -7   1   7    27246.99    26247.43    228.98 o 
  -6   1   7      109.80      109.41     88.18 o 
  -5   1   7    41967.48    41908.89   1663.64 o 
  -4   1   7       36.30       59.58     48.98 o 
  -3   1   7    60345.12    62574.65   3115.09 o 
  -2   1   7       31.15       44.26     41.18 o 
  -1   1   7    32752.11    32750.14   2045.40 o 
   0   1   7      349.21      369.28     37.23 o 
   1   1   7    22245.66    21283.97   1329.65 o 
   2   1   7      881.89      915.58     47.23 o 
   3   1   7    23350.15    22245.40   1006.43 o 
   4   1   7     1079.60     1077.68     57.48 o 
   5   1   7    22166.55    20136.61    977.49 o 
   6   1   7      375.81      282.39     60.91 o 
   7   1   7    15018.75    13090.18   1223.82 o 
   8   1   7      124.15      145.83     51.29 o 
   9   1   7     8750.99     7284.68    620.62 o 
  10   1   7      109.51       88.54     53.07 o 
  11   1   7     5110.35     4035.55    479.25 o 
  12   1   7      155.15       64.36     70.97 o 
 -19   2   7      271.18      443.96     74.72 o 
 -18   2   7      502.16      517.38     73.87 o 
 -17   2   7     1256.17     1461.44    106.32 o 
 -16   2   7      733.79      719.93     99.70 o 
 -15   2   7     3316.43     3632.92    114.12 o 
 -14   2   7      658.76      786.12     95.61 o 
 -13   2   7      759.30      776.53    113.62 o 
 -12   2   7      928.06      973.96    115.31 o 
 -11   2   7     1424.15     1360.81    116.27 o 
 -10   2   7      762.36      641.86    128.37 o 
  -9   2   7     7362.97     6707.09   1276.57 o 
  -8   2   7      114.05       63.88     63.15 o 
  -7   2   7     7839.52     7557.13    693.64 o 
  -6   2   7     3649.04     3493.21     75.02 o 
  -5   2   7     1771.21     1713.12     61.79 o 
  -4   2   7     4103.73     4042.17     63.54 o 
  -3   2   7     2736.51     2780.73     98.77 o 
  -2   2   7      806.35      854.23     59.58 o 
  -1   2   7     9581.06    10174.64    263.91 o 
   0   2   7      883.01      831.10     52.00 o 
   1   2   7     5393.27     6019.73     76.11 o 
   2   2   7     5475.30     6196.57    173.77 o 
   3   2   7     3439.00     3697.34    161.28 o 
   4   2   7     2012.92     2218.25     56.29 o 
   5   2   7     1710.44     1784.12     84.78 o 
   6   2   7       18.44       96.79     49.42 o 
   7   2   7     1112.10      968.00     46.77 o 
   8   2   7      199.73      229.27     50.67 o 
   9   2   7      766.47      623.65     66.73 o 
  10   2   7      240.87      199.62     93.08 o 
  11   2   7      533.20      592.47    104.15 o 
  12   2   7        9.33        0.00     59.18 o 
 -18   3   7      119.58      168.16    104.49 o 
 -17   3   7     2982.00     3244.55    140.21 o 
 -16   3   7        7.78       97.94     97.94 o 
 -15   3   7     3330.78     3303.65    134.61 o 
 -14   3   7       79.82       92.24    114.28 o 
 -13   3   7     5239.65     5208.79    377.87 o 
 -12   3   7     1049.46      994.23     94.87 o 
 -11   3   7    11403.77    12663.93    158.70 o 
 -10   3   7      483.35      383.84    145.02 o 
  -9   3   7     8503.92     7662.88   1628.39 o 
  -8   3   7      451.23      403.62     55.56 o 
  -7   3   7    10050.84     8998.69    753.07 o 
  -6   3   7     2069.99     1908.87     65.25 o 
  -5   3   7    19703.58    18346.64    134.59 o 
  -4   3   7     3201.73     3096.15     69.25 o 
  -3   3   7    15354.10    14984.89     89.78 o 
  -2   3   7      143.78      196.42     75.11 o 
  -1   3   7    10237.56    10599.83    172.48 o 
   0   3   7     1105.60     1206.34    131.76 o 
   1   3   7    12113.42    12679.56     81.14 o 
   2   3   7     2474.97     2674.08    106.29 o 
   3   3   7    12308.01    13482.87    123.57 o 
   4   3   7      414.71      543.75     51.21 o 
   5   3   7     4512.65     4551.19     63.10 o 
   6   3   7      571.07      612.03     52.90 o 
   7   3   7     4255.24     4205.38    175.16 o 
   8   3   7     2054.51     2287.88     60.16 o 
   9   3   7     4930.63     4310.82    436.52 o 
  10   3   7     1162.58     1281.12     93.88 o 
  11   3   7     2064.32     1443.81    158.82 o 
 -17   4   7     1332.39     1498.99    133.30 o 
 -16   4   7      833.70      867.35     71.59 o 
 -15   4   7      807.43      951.35     78.34 o 
 -14   4   7      689.97      682.08     75.76 o 
 -13   4   7     2408.73     2896.36    109.00 o 
 -12   4   7      201.57      186.15     92.26 o 
 -11   4   7     4443.33     3886.94   1054.62 o 
 -10   4   7     1827.04     1607.96    430.01 o 
  -9   4   7     3258.77     3126.86    671.20 o 
  -8   4   7     5732.54     5042.82    749.51 o 
  -7   4   7     3040.07     2715.50    316.69 o 
  -6   4   7     1237.83     1033.62     64.23 o 
  -5   4   7     8856.98     7792.32    176.84 o 
  -4   4   7      640.31      644.06     61.30 o 
  -3   4   7     7313.43     7101.04    140.61 o 
  -2   4   7     2735.44     2719.80     56.55 o 
  -1   4   7     2284.70     2304.76    120.58 o 
   0   4   7     1688.14     1730.05    289.15 o 
   1   4   7     6649.91     6800.86    120.81 o 
   2   4   7      110.25      125.77     49.68 o 
   3   4   7     8568.40     8974.38    172.17 o 
   4   4   7      431.26      520.53    117.21 o 
   5   4   7     2882.93     3017.41    164.90 o 
   6   4   7     1002.22     1091.38     56.41 o 
   7   4   7     1178.18     1184.78    182.77 o 
   8   4   7      156.99      158.26     75.11 o 
   9   4   7     1912.70     1923.82    127.29 o 
  10   4   7      103.15      225.47     91.02 o 
 -16   5   7      890.48      985.56    113.59 o 
 -15   5   7      797.45      850.64    111.13 o 
 -14   5   7      393.82      409.87    176.40 o 
 -13   5   7      576.64      560.33    139.28 o 
 -12   5   7      690.96      745.83    197.33 o 
 -11   5   7      245.55      273.65     54.67 o 
 -10   5   7     2352.90     2272.08    640.05 o 
  -9   5   7     1109.16     1000.00     79.73 o 
  -8   5   7      969.50      817.55    103.43 o 
  -7   5   7     2049.59     1903.84     67.17 o 
  -6   5   7      532.51      400.28     64.12 o 
  -5   5   7     1349.65     1260.16     51.96 o 
  -4   5   7     3951.69     3450.07    397.65 o 
  -3   5   7     1002.76      929.79     91.59 o 
  -2   5   7     5769.31     5669.58    103.16 o 
  -1   5   7     1918.84     2009.57     65.74 o 
   0   5   7     1659.98     1595.58     64.50 o 
   1   5   7     2411.75     2482.71     68.98 o 
   2   5   7     1527.61     1444.55     54.58 o 
   3   5   7     1267.98     1399.90     77.71 o 
   4   5   7     3276.83     3503.13     62.30 o 
   5   5   7     1255.00     1121.75    104.69 o 
   6   5   7     2213.40     2463.01     73.26 o 
   7   5   7     1157.52     1100.36     85.03 o 
   8   5   7      808.93      877.11     83.35 o 
   9   5   7      598.10      695.63    267.93 o 
 -13   6   7      652.87      584.62    150.32 o 
 -12   6   7      192.33      234.24    153.07 o 
 -11   6   7     1176.44     1171.62    223.22 o 
 -10   6   7       26.99      100.17     68.30 o 
  -9   6   7     2031.04     2099.19    244.43 o 
  -8   6   7       75.87      116.73     68.11 o 
  -7   6   7     2032.90     1880.59    185.49 o 
  -6   6   7      330.59      349.20     53.75 o 
  -5   6   7     1594.83     1408.76    130.94 o 
  -4   6   7      258.07      254.34     91.04 o 
  -3   6   7     1851.55     1521.17     64.68 o 
  -2   6   7      130.61      199.32     69.39 o 
  -1   6   7     2147.42     2006.89     93.38 o 
   0   6   7      221.94      268.31     62.87 o 
   1   6   7     1668.65     1679.46     56.28 o 
   2   6   7      233.08      334.47     54.22 o 
   3   6   7     1084.91     1099.22     69.08 o 
   4   6   7       89.72        0.00    180.40 o 
   5   6   7      935.80     1318.83     72.53 o 
   6   6   7       49.07      162.48     51.02 o 
 -10   7   7      551.52      607.67    178.07 o 
  -9   7   7       36.62      167.97     58.12 o 
  -8   7   7      931.51      968.50    147.52 o 
  -7   7   7       90.59      219.84     71.27 o 
  -6   7   7     1729.42     1703.65    175.12 o 
  -5   7   7      115.96      104.01     56.17 o 
  -4   7   7     1522.60     1453.06     59.63 o 
  -3   7   7       46.97       19.73     56.46 o 
  -2   7   7     1303.36     1126.38     60.65 o 
  -1   7   7        3.63       92.57     57.92 o 
   0   7   7     1317.09     1246.73    145.98 o 
   1   7   7        9.23      130.59     98.76 o 
   2   7   7     1095.71     1160.01    103.82 o 
   3   7   7       54.97       75.56     75.50 o 
 -20   0   8     3338.30     3295.39    123.02 o 
 -19   0   8       32.69       58.77    100.39 o 
 -18   0   8     4512.22     4416.05    123.31 o 
 -17   0   8       57.96      129.78    121.62 o 
 -16   0   8    12682.08    13110.68    174.38 o 
 -15   0   8       15.78        0.00    111.00 o 
 -14   0   8    17702.29    17749.46    190.84 o 
 -13   0   8      783.84      734.12    113.63 o 
 -12   0   8    15489.17    16045.41    228.77 o 
 -11   0   8       30.55       96.31    120.80 o 
 -10   0   8    23755.73    24501.63    271.71 o 
  -7   0   8     2197.74     2578.39    176.66 o 
  -6   0   8    46566.54    48058.18    687.60 o 
  -5   0   8      257.16      234.41     74.48 o 
  -4   0   8    32699.39    35582.50   2113.50 o 
  -3   0   8      429.17      402.94     62.92 o 
  -2   0   8    50273.59    51473.72   4028.52 o 
  -1   0   8     2713.29     3143.68     97.11 o 
   0   0   8    49925.09    53961.96    234.67 o 
   1   0   8      242.15      235.21     84.94 o 
   2   0   8    22624.78    23279.75    153.50 o 
   3   0   8       92.75      159.19     81.63 o 
   4   0   8    17051.50    16267.56    132.97 o 
   5   0   8     1586.02     1445.34     65.51 o 
   6   0   8    17745.14    16330.47    134.27 o 
   7   0   8       51.50      112.64     88.97 o 
   8   0   8    11498.36     9845.27     96.59 o 
   9   0   8       38.45      125.70     64.48 o 
  10   0   8     4276.44     3481.72     81.35 o 
  11   0   8      342.63      431.97     98.81 o 
  12   0   8     3220.45     2797.89    112.34 o 
 -20   1   8       59.29      114.27    109.37 o 
 -19   1   8      103.47      201.62    104.48 o 
 -18   1   8       11.86        0.00    122.43 o 
 -17   1   8        9.93       38.45     73.30 o 
 -16   1   8      784.68      886.26     75.00 o 
 -15   1   8      500.59      473.07     72.43 o 
 -14   1   8     1764.10     1957.35    128.58 o 
 -13   1   8      369.03      374.90    130.69 o 
 -12   1   8       38.60       75.91    135.49 o 
 -10   1   8      411.65      338.24     86.60 o 
  -9   1   8       11.93       64.48     81.62 o 
  -8   1   8     3669.16     3442.60    125.34 o 
  -7   1   8      435.62      340.78     87.44 o 
  -6   1   8      323.10      295.98     55.00 o 
  -5   1   8     2438.72     2398.46     62.42 o 
  -4   1   8      430.56      512.66     50.17 o 
  -3   1   8       33.52       26.67     47.26 o 
  -2   1   8     1431.65     1430.39     51.80 o 
  -1   1   8     1424.04     1521.66    110.58 o 
   0   1   8     2463.29     2400.27    109.12 o 
   1   1   8     3017.72     3115.20    153.09 o 
   2   1   8      129.07      193.50     65.04 o 
   3   1   8     1192.05     1133.65     63.64 o 
   4   1   8       22.20       59.58     71.18 o 
   5   1   8       13.99        0.98     48.89 o 
   6   1   8     1315.44     1208.95    275.75 o 
   7   1   8       27.53        6.93     50.43 o 
   8   1   8      569.27      588.64     53.71 o 
   9   1   8      426.86      477.23     53.33 o 
  10   1   8       22.79        0.00     53.29 o 
  11   1   8       11.57      166.23     49.28 o 
  12   1   8       63.24       57.79     74.16 o 
 -19   2   8       41.42       37.99     81.58 o 
 -18   2   8     4638.42     4420.00    337.45 o 
 -17   2   8      120.92      108.57    122.45 o 
 -16   2   8     5084.32     4951.59    144.88 o 
 -15   2   8        7.54       13.06     91.41 o 
 -14   2   8     7188.73     6630.49    154.68 o 
 -13   2   8     2659.49     2374.43    129.63 o 
 -11   2   8      430.32      330.86     84.14 o 
 -10   2   8    19498.99    14807.54    151.78 o 
  -9   2   8      428.67      461.49     71.05 o 
  -8   2   8    11752.79    11517.74   1121.01 o 
  -7   2   8     3134.55     2987.59     82.98 o 
  -6   2   8    17021.43    16405.42    154.57 o 
  -5   2   8     2540.80     2569.51     68.00 o 
  -4   2   8    29300.60    30181.96    713.97 o 
  -3   2   8      470.28      579.88     86.22 o 
  -2   2   8    21826.99    23443.43    239.00 o 
  -1   2   8       50.39      128.58     48.57 o 
   0   2   8    12113.88    13062.75     90.43 o 
   1   2   8     3958.06     4327.83     69.63 o 
   2   2   8    17886.83    17736.44    345.41 o 
   3   2   8       15.76       12.66     52.24 o 
   4   2   8    14097.06    13476.89   1190.14 o 
   5   2   8      688.04      609.70     44.26 o 
   6   2   8     8428.71     7591.40    741.59 o 
   7   2   8     1302.81     1282.91    116.12 o 
   8   2   8     5652.99     4847.72    649.72 o 
   9   2   8     1166.96     1015.44    154.55 o 
  10   2   8     4841.22     4054.08    525.44 o 
  11   2   8       85.67       96.60    156.31 o 
 -18   3   8     1262.90     1395.83    137.37 o 
 -17   3   8      831.00      838.47    126.67 o 
 -16   3   8     1279.49     1245.60    107.14 o 
 -15   3   8      701.27      632.46    119.30 o 
 -14   3   8     1614.44     1622.27    122.78 o 
 -13   3   8      718.70      773.12    116.87 o 
 -12   3   8     3344.15     2963.54    693.73 o 
 -11   3   8     2761.77     2415.54    441.98 o 
 -10   3   8     5584.53     5476.26   1057.49 o 
  -9   3   8     3421.61     3124.79    418.17 o 
  -8   3   8     2929.88     2933.18    208.29 o 
  -7   3   8      956.65      853.47     62.18 o 
  -6   3   8     4265.31     3881.55    171.11 o 
  -5   3   8     1218.86     1245.41     60.58 o 
  -4   3   8     9169.78     9031.37     88.47 o 
  -3   3   8     5662.53     5571.15    153.51 o 
  -2   3   8     5847.29     5833.92    214.38 o 
  -1   3   8     1444.37     1452.63     56.92 o 
   0   3   8     3106.50     3132.22    114.67 o 
   1   3   8      478.51      548.33     51.06 o 
   2   3   8     3898.26     3908.79     77.36 o 
   3   3   8     1737.21     1960.70    133.10 o 
   4   3   8     4821.14     4552.58     63.13 o 
   5   3   8     1093.43     1206.15     72.38 o 
   6   3   8      877.23     1037.80     54.93 o 
   7   3   8      176.39      239.50     53.46 o 
   8   3   8      557.30      573.48     48.53 o 
   9   3   8      170.60      144.49     65.81 o 
  10   3   8      966.95      972.61    209.99 o 
 -15   4   8      182.75      188.59    104.50 o 
 -14   4   8     2329.37     1839.62    560.41 o 
 -13   4   8      243.27      224.06     53.92 o 
 -12   4   8     2694.09     2523.64    559.31 o 
 -11   4   8     3000.99     2674.27    500.63 o 
 -10   4   8     1776.15     1718.02    298.51 o 
  -9   4   8     2688.80     2476.92    418.46 o 
  -8   4   8     1981.22     1859.98    143.41 o 
  -7   4   8      301.96      216.78     45.03 o 
  -6   4   8     5128.44     4697.59     64.74 o 
  -5   4   8     1655.07     1497.48    185.93 o 
  -4   4   8     3170.53     3117.01     57.97 o 
  -3   4   8     4979.41     4823.72     63.62 o 
  -2   4   8     2719.54     2663.50    204.81 o 
  -1   4   8     2151.96     2093.64     55.09 o 
   0   4   8     8031.00     8217.31     78.30 o 
   1   4   8      278.31      337.73     78.39 o 
   2   4   8     4226.55     4690.38    101.20 o 
   3   4   8      833.48      829.94    108.31 o 
   4   4   8     1525.44     1567.50     65.09 o 
   5   4   8     1338.70     1472.01     96.94 o 
   6   4   8     1902.69     2017.76     68.02 o 
   7   4   8      450.80      322.17    123.33 o 
   8   4   8     2653.99     2875.21    153.66 o 
   9   4   8      355.05      490.98     82.88 o 
 -16   5   8     1067.76     1245.21    120.57 o 
 -15   5   8      506.31      526.30     75.96 o 
 -14   5   8     1762.04     1726.37    348.22 o 
 -13   5   8      532.24      463.80     58.81 o 
 -12   5   8     2863.96     2903.92    687.16 o 
 -11   5   8      280.80      270.76     66.86 o 
 -10   5   8     2508.71     2485.17    346.74 o 
  -9   5   8     1172.94     1299.37    162.75 o 
  -8   5   8     4959.95     4493.68    389.10 o 
  -7   5   8     1368.06     1201.33     67.40 o 
  -6   5   8     6498.29     5812.68     77.58 o 
  -5   5   8      345.23      435.24     83.71 o 
  -4   5   8     3740.60     3429.02    318.08 o 
  -3   5   8      754.63      666.93     63.75 o 
  -2   5   8     2260.66     2199.77     51.29 o 
  -1   5   8     1593.02     1773.22    118.69 o 
   0   5   8     3191.45     3226.75     58.93 o 
   1   5   8      305.91      439.03     53.00 o 
   2   5   8     3515.12     3543.61     71.39 o 
   3   5   8       11.18       81.90     64.92 o 
   4   5   8      831.85      884.48     67.61 o 
   5   5   8       99.57      275.85     66.53 o 
   6   5   8      962.63     1014.53    180.64 o 
   7   5   8      178.32      389.13     74.70 o 
   8   5   8     1190.24     1466.97     80.53 o 
 -13   6   8      881.70      798.18    200.63 o 
 -12   6   8      150.04      163.22     57.80 o 
 -11   6   8      461.81      510.94     71.87 o 
 -10   6   8      334.59      413.70     70.15 o 
  -9   6   8     1248.67     1184.12    100.18 o 
  -8   6   8      489.55      560.06    114.76 o 
  -7   6   8     2309.26     2022.79    145.01 o 
  -6   6   8      171.31      217.91     67.25 o 
  -5   6   8     1414.77     1412.77     75.67 o 
  -4   6   8      337.25      409.24     64.03 o 
  -3   6   8     1131.87      964.17    139.01 o 
  -2   6   8      704.20      755.83     66.19 o 
  -1   6   8     2021.81     2232.29     96.63 o 
   0   6   8      245.56      291.47    112.67 o 
   1   6   8     1933.04     1973.48     70.63 o 
   2   6   8      191.57      280.50     54.22 o 
   3   6   8     1024.22     1023.25    102.59 o 
   4   6   8      284.08      319.08     70.63 o 
   5   6   8      829.09      795.12     76.48 o 
  -9   7   8        0.90        0.00    201.18 o 
  -8   7   8      691.12      725.91     64.13 o 
  -7   7   8       28.59        5.76     59.28 o 
  -6   7   8      627.42      620.83     59.70 o 
  -5   7   8       23.23      108.76    145.69 o 
  -4   7   8      682.59      675.16     85.38 o 
  -3   7   8       86.14       27.14     58.74 o 
  -2   7   8      743.78      684.26     73.00 o 
  -1   7   8        0.21       23.15    129.77 o 
   0   7   8      582.10      560.37    104.56 o 
   1   7   8        2.20      313.41    102.84 o 
 -20   1   9       17.15       14.44     81.97 o 
 -19   1   9     3018.53     3217.79    101.33 o 
 -18   1   9       28.01       86.84     69.23 o 
 -17   1   9     5525.70     5305.24    216.21 o 
 -16   1   9       18.34       53.51     73.93 o 
 -15   1   9     9048.94     8590.49    558.77 o 
 -14   1   9       46.88       40.00    141.21 o 
 -12   1   9        6.72       28.57    102.84 o 
 -11   1   9    16908.45    15690.78    194.01 o 
 -10   1   9      113.21      195.11     87.35 o 
  -9   1   9    36386.45    38603.33    286.98 o 
  -8   1   9       54.05       37.55     87.34 o 
  -7   1   9    39373.35    43100.94    275.57 o 
  -6   1   9        0.26       45.70     54.15 o 
  -5   1   9    20274.52    21306.00    258.24 o 
  -4   1   9       76.07      121.35     48.39 o 
  -3   1   9    31573.82    33090.20    929.53 o 
  -2   1   9       46.36       67.39     42.19 o 
  -1   1   9    43391.44    45435.52   1800.79 o 
   0   1   9      671.25      612.65     50.19 o 
   1   1   9    22861.72    22108.54   1093.56 o 
   2   1   9      158.48      202.07     57.64 o 
   3   1   9    12219.32    11377.89    444.04 o 
   4   1   9      268.23      198.97     60.34 o 
   5   1   9    10296.80     9363.08    590.12 o 
   6   1   9      489.76      458.55     62.35 o 
   7   1   9     7086.52     6690.78    588.27 o 
   8   1   9       75.61       60.52     51.48 o 
   9   1   9     3754.93     3282.73    353.45 o 
  10   1   9       91.95      176.04     68.97 o 
  11   1   9     2913.50     2574.58     72.54 o 
 -19   2   9      297.11      383.76    133.91 o 
 -18   2   9      295.33      203.32    128.20 o 
 -17   2   9     1119.62     1153.69    132.46 o 
 -16   2   9      411.19      376.51    120.88 o 
 -15   2   9     4109.68     3783.37    167.71 o 
 -13   2   9     3554.86     2667.68    100.26 o 
 -12   2   9      749.63      618.79     87.46 o 
 -11   2   9     1903.85     1555.44     93.43 o 
 -10   2   9      574.75      407.79     86.63 o 
  -9   2   9     5326.54     4996.46    110.74 o 
  -8   2   9      820.46      797.05     71.18 o 
  -7   2   9     3639.92     3567.11    276.76 o 
  -6   2   9     1023.03     1035.82     61.62 o 
  -5   2   9     3518.09     3599.52     72.21 o 
  -4   2   9     1389.62     1355.84     65.14 o 
  -3   2   9     6552.67     7136.35    256.45 o 
  -2   2   9      524.11      506.72     60.60 o 
  -1   2   9     5124.37     5277.06     81.81 o 
   0   2   9     1074.58     1136.90     61.33 o 
   1   2   9     1458.75     1381.83     53.24 o 
   2   2   9     1401.11     1311.20    122.78 o 
   3   2   9     2782.37     2695.01    186.65 o 
   4   2   9      619.66      587.73     83.35 o 
   5   2   9     5376.68     5346.43    393.48 o 
   6   2   9      153.92      206.76     39.61 o 
   7   2   9     1426.35     1355.86    128.86 o 
   8   2   9      159.64       47.70     66.66 o 
   9   2   9      292.69      389.70     55.81 o 
  10   2   9      101.28      188.26     49.05 o 
 -18   3   9      150.41      225.31    129.80 o 
 -14   3   9      200.15      182.88     90.63 o 
 -13   3   9    10602.43     8105.89    122.30 o 
 -12   3   9     1582.78     1322.78    218.58 o 
 -11   3   9    10403.42     9810.72   1592.27 o 
 -10   3   9      609.72      466.44    134.84 o 
  -9   3   9     6655.41     6646.59    612.15 o 
  -8   3   9      283.39      252.41     61.21 o 
  -7   3   9    10081.42     9039.42     82.05 o 
  -6   3   9     1952.74     1861.04     72.15 o 
  -5   3   9    19045.38    19272.19    552.33 o 
  -4   3   9     1061.53     1012.63     53.66 o 
  -3   3   9    10902.85    11144.73    372.25 o 
  -2   3   9      382.23      418.97     49.53 o 
  -1   3   9     8448.95     8720.63     73.14 o 
   0   3   9      761.03      921.32     63.01 o 
   1   3   9    13153.68    13688.74    476.11 o 
   2   3   9     1415.38     1549.75     97.81 o 
   3   3   9    10602.82    11085.07    135.30 o 
   4   3   9      517.26      678.64     68.21 o 
   5   3   9     5575.76     5786.74    153.71 o 
   6   3   9      486.51      571.41     86.92 o 
   7   3   9     3294.74     3102.40    323.37 o 
   8   3   9      868.49      875.80     88.15 o 
   9   3   9     2834.71     2820.90    225.19 o 
 -17   4   9      696.76      507.36     74.35 o 
 -16   4   9      718.71      489.42     99.68 o 
 -15   4   9     1250.08     1132.22    237.16 o 
 -14   4   9      697.59      572.78     74.98 o 
 -13   4   9     3006.94     2782.27    569.33 o 
 -12   4   9      807.16      704.49    188.39 o 
 -11   4   9     2915.23     2783.90    464.82 o 
 -10   4   9     1159.70     1010.76     70.35 o 
  -9   4   9     1990.67     1968.87    149.11 o 
  -8   4   9      644.74      612.89     53.04 o 
  -7   4   9     6147.90     5691.58    125.18 o 
  -6   4   9      490.23      396.90     51.92 o 
  -5   4   9     8024.94     7498.39     92.08 o 
  -4   4   9     1129.30     1048.92     46.84 o 
  -3   4   9     4638.64     4436.84     79.09 o 
  -2   4   9      984.25      998.94     53.34 o 
  -1   4   9     2679.05     2584.75     49.60 o 
   0   4   9       42.96      135.77     49.37 o 
   1   4   9     3596.04     3736.23     70.00 o 
   2   4   9      247.15      196.12     62.06 o 
   3   4   9     2831.36     2950.02    182.91 o 
   4   4   9      839.77      863.53     66.75 o 
   5   4   9      910.08      922.20     54.36 o 
   6   4   9      236.16      193.33     48.50 o 
   7   4   9      903.98      932.58     68.65 o 
   8   4   9       59.65      164.95    161.21 o 
 -16   5   9      783.29      764.71    134.00 o 
 -15   5   9      551.02      491.40     77.60 o 
 -14   5   9      706.64      632.85    200.18 o 
 -13   5   9      362.55      310.19    102.49 o 
 -12   5   9      600.07      515.34    185.86 o 
 -11   5   9      639.33      693.49     68.95 o 
 -10   5   9     2492.63     2344.18    286.87 o 
  -9   5   9     1805.15     1789.08     70.25 o 
  -8   5   9     3983.25     3566.39    185.76 o 
  -7   5   9     2275.78     2167.77     68.89 o 
  -6   5   9     1415.38     1193.09     54.14 o 
  -5   5   9     1335.75     1363.82    196.77 o 
  -4   5   9     1435.38     1336.28     66.28 o 
  -3   5   9     2290.48     2212.08    115.97 o 
  -2   5   9     4091.77     4082.18    154.98 o 
  -1   5   9     2988.01     3320.35     62.09 o 
   0   5   9     3357.68     3604.71    177.73 o 
   1   5   9     1276.51     1364.07    164.41 o 
   2   5   9     1241.41     1284.07     66.48 o 
   3   5   9      698.95      793.80     68.46 o 
   4   5   9     1335.21     1549.50     58.21 o 
   5   5   9     1109.28     1387.78     61.32 o 
   6   5   9     1238.27     1325.21     55.20 o 
   7   5   9      644.66      806.50     61.96 o 
 -13   6   9      546.26      576.64     81.27 o 
 -12   6   9       70.26      159.99     58.89 o 
 -11   6   9      852.42      988.38    114.82 o 
 -10   6   9      128.33      156.18     68.36 o 
  -9   6   9     1837.07     1787.24    141.20 o 
  -8   6   9      306.22      276.45     70.15 o 
  -7   6   9     1488.42     1405.87    155.85 o 
  -6   6   9      178.75      264.57     66.67 o 
  -5   6   9      741.63      781.50     67.60 o 
  -4   6   9       81.58      135.02    131.01 o 
  -3   6   9     1136.67     1018.82     68.68 o 
  -2   6   9      189.00       78.38     70.21 o 
  -1   6   9     1598.84     1506.01     59.48 o 
   0   6   9      221.79      117.21    164.11 o 
   1   6   9      671.93      697.04     73.53 o 
   2   6   9       56.26      275.43     64.48 o 
   3   6   9      422.23      399.38    126.58 o 
   4   6   9        5.95      130.47     59.33 o 
  -9   7   9        1.19      122.55    171.39 o 
  -8   7   9     1270.89     1314.00     76.29 o 
  -7   7   9       81.88      115.73     59.19 o 
  -6   7   9      833.65      799.63    107.46 o 
  -5   7   9      134.57      258.77     90.20 o 
  -4   7   9      567.67      637.68     82.50 o 
  -3   7   9        5.91       47.37     58.57 o 
  -2   7   9      897.61      881.36     60.80 o 
  -1   7   9        4.70        5.71     73.45 o 
   0   7   9     1230.44     1288.57    107.11 o 
 -20   0  10     2428.68     2787.33    148.25 o 
 -19   0  10       41.83       49.79    101.21 o 
 -18   0  10     4209.82     4503.44    153.65 o 
 -17   0  10       85.78      114.28    137.95 o 
 -16   0  10    12194.54    12572.61    225.03 o 
 -15   0  10      290.08      301.38    100.80 o 
 -14   0  10    11241.28    11197.78    238.55 o 
  -7   0  10        4.90       66.11    104.47 o 
  -6   0  10    21735.27    23751.79    216.46 o 
  -5   0  10        1.07       13.06     86.51 o 
  -4   0  10    24624.34    26764.96    193.64 o 
  -3   0  10       37.19       47.34     82.44 o 
  -2   0  10    52548.96    56144.73    245.48 o 
  -1   0  10       44.51        0.00     88.15 o 
   0   0  10    31248.77    30431.05    164.38 o 
   1   0  10      313.65      311.99     62.89 o 
   2   0  10     7559.54     7422.14    110.30 o 
   3   0  10      320.17      232.76     87.39 o 
   4   0  10    13119.26    12025.17    120.48 o 
   5   0  10      721.70      697.92     89.08 o 
   6   0  10    13392.79    12040.92    102.72 o 
   7   0  10       32.34      111.82     91.41 o 
   8   0  10     4783.58     3873.46    107.73 o 
   9   0  10      119.96      111.02     97.14 o 
  10   0  10     3272.06     2680.06    111.53 o 
 -20   1  10        5.82       38.18     99.30 o 
 -19   1  10       46.10       57.37     86.29 o 
 -18   1  10       84.96      112.25     81.22 o 
 -17   1  10       19.81       47.70     95.39 o 
 -16   1  10     1951.91     1931.84    108.10 o 
 -15   1  10      277.63      238.03     77.95 o 
 -14   1  10      776.52      680.05     93.18 o 
 -13   1  10     1053.09      989.64    116.96 o 
 -12   1  10       60.64       96.32    124.07 o 
 -11   1  10       22.37       59.58    106.92 o 
 -10   1  10      645.95      581.97    111.98 o 
  -9   1  10      733.60      829.05    113.65 o 
  -8   1  10     2926.31     2994.91    110.98 o 
  -7   1  10     2027.96     2100.10    105.21 o 
  -6   1  10      303.59      339.65     53.81 o 
  -5   1  10      280.13      297.47     49.17 o 
  -4   1  10      336.12      368.99     49.36 o 
  -3   1  10       10.73       32.17     43.17 o 
  -2   1  10     3072.72     2879.61    145.28 o 
  -1   1  10      479.25      533.13     52.10 o 
   0   1  10      363.71      369.32     39.68 o 
   1   1  10     1090.99      984.04     40.10 o 
   2   1  10       54.90       69.22     43.02 o 
   3   1  10      139.31      198.38     43.00 o 
   4   1  10     1037.82     1002.09     53.84 o 
   5   1  10       63.78       94.45     95.91 o 
   6   1  10     1604.92     1562.42     56.19 o 
   7   1  10      256.43      276.74     45.02 o 
   8   1  10        8.26       57.11     53.44 o 
   9   1  10       22.37       11.92     69.78 o 
  10   1  10       40.14      359.27     71.28 o 
 -19   2  10        1.32       32.01     87.13 o 
 -18   2  10     3521.48     3156.09    115.71 o 
 -16   2  10     3908.05     2724.19    107.62 o 
 -15   2  10       35.08        0.00     91.42 o 
 -14   2  10     8852.21     7035.60    142.65 o 
 -13   2  10      136.30      164.91     92.25 o 
 -12   2  10    13384.40    11354.16    143.28 o 
 -11   2  10        1.63       62.84     84.88 o 
 -10   2  10     9671.54     9202.39    133.32 o 
  -9   2  10       89.21      152.65     87.35 o 
  -8   2  10    11583.16    11635.90    259.17 o 
  -7   2  10      235.00      209.22     64.55 o 
  -6   2  10    19403.78    19073.92    818.24 o 
  -5   2  10       88.65       95.27     59.74 o 
  -4   2  10    15336.66    15804.51    101.67 o 
  -3   2  10      363.67      413.90     62.96 o 
  -2   2  10     9904.14     9810.21    809.86 o 
  -1   2  10      888.37      887.54     57.11 o 
   0   2  10     9998.61     9869.05    812.28 o 
   1   2  10      406.47      445.33     50.62 o 
   2   2  10    15604.31    14740.76   1248.94 o 
   3   2  10     1552.29     1426.73    183.32 o 
   4   2  10     9569.69     8879.45    536.03 o 
   5   2  10      972.99      928.51     53.47 o 
   6   2  10     4124.70     3611.88    226.24 o 
   7   2  10      533.78      600.47     66.71 o 
   8   2  10     4301.84     3536.83    750.94 o 
   9   2  10      143.07      184.77     56.48 o 
 -18   3  10      667.49      380.71     73.53 o 
 -17   3  10      771.04      430.63    102.14 o 
 -16   3  10      648.03      598.87     96.41 o 
 -15   3  10      548.20      433.78     92.31 o 
 -14   3  10     2535.54     2194.51     99.19 o 
 -13   3  10     1044.11      852.86     94.85 o 
 -12   3  10     3565.87     3108.69    190.62 o 
 -11   3  10     2547.51     2412.38    337.11 o 
 -10   3  10     1906.54     2003.72    170.00 o 
  -9   3  10     1095.49     1026.49     57.39 o 
  -8   3  10     2680.46     2922.97     76.29 o 
  -7   3  10      983.70      931.81     53.24 o 
  -6   3  10     5828.66     5564.18    196.30 o 
  -5   3  10     2333.18     2355.52    144.79 o 
  -4   3  10     6840.82     6932.99     79.65 o 
  -3   3  10     1865.37     2014.29     66.64 o 
  -2   3  10     1885.79     2030.94     49.48 o 
  -1   3  10      359.02      475.39     92.29 o 
   0   3  10     2126.02     2072.08     75.00 o 
   1   3  10      518.82      564.48     61.51 o 
   2   3  10     3727.52     3590.16    310.26 o 
   3   3  10     2423.51     2439.54    119.27 o 
   4   3  10     2288.01     2143.20    272.80 o 
   5   3  10      506.75      469.31     49.20 o 
   6   3  10      483.17      550.09     47.47 o 
   7   3  10       64.97      123.46     47.44 o 
   8   3  10      430.62      310.70     58.46 o 
 -17   4  10      108.26      116.73     71.83 o 
 -16   4  10     1406.23     1057.57    103.06 o 
 -15   4  10      116.63      255.50     97.96 o 
 -14   4  10     1326.11     1319.78    183.63 o 
 -13   4  10      368.33      409.06     74.17 o 
 -12   4  10     1364.40     1427.37    260.97 o 
 -11   4  10      478.49      600.89     66.12 o 
 -10   4  10     2543.14     2505.95    460.83 o 
  -9   4  10      653.81      510.32     69.68 o 
  -8   4  10     3962.25     3657.37     64.50 o 
  -7   4  10     1380.27     1218.32     65.38 o 
  -6   4  10     2309.39     2511.21     96.74 o 
  -5   4  10     2651.06     2608.68     59.07 o 
  -4   4  10     2941.89     3147.04     70.81 o 
  -3   4  10     1631.16     1621.64     55.79 o 
  -2   4  10     2498.90     2696.30     98.00 o 
  -1   4  10      969.57     1075.54     53.24 o 
   0   4  10     2236.80     2431.47    216.35 o 
   1   4  10     1868.68     1957.33     57.77 o 
   2   4  10     1757.63     1886.46    103.56 o 
   3   4  10     1572.20     1831.65     69.41 o 
   4   4  10     2278.90     2320.69     59.67 o 
   5   4  10      670.25      646.71     56.78 o 
   6   4  10     1912.86     1821.63     90.86 o 
   7   4  10      299.06      429.33     92.61 o 
 -15   5  10      617.37      706.67     80.62 o 
 -14   5  10     1117.97     1127.09    197.85 o 
 -13   5  10      125.20      188.77     70.12 o 
 -12   5  10     1222.26     1308.40    102.22 o 
 -11   5  10       27.27      191.28     84.88 o 
 -10   5  10     2543.73     2654.42    329.91 o 
  -9   5  10     1025.84     1108.79     70.10 o 
  -8   5  10     3237.28     3185.09    203.95 o 
  -7   5  10     1657.48     1609.90     69.34 o 
  -6   5  10     2841.14     2784.72     79.97 o 
  -5   5  10      371.39      477.77     90.65 o 
  -4   5  10     2300.69     2420.71     98.34 o 
  -3   5  10      270.76      320.57     47.35 o 
  -2   5  10     4719.72     4675.28    131.65 o 
  -1   5  10      858.74      805.98    156.52 o 
   0   5  10     3390.03     3541.63    203.56 o 
   1   5  10      363.96      523.73     83.71 o 
   2   5  10     1360.68     1239.72     70.83 o 
   3   5  10       54.76      212.87    155.49 o 
   4   5  10     1109.18     1103.43     52.89 o 
   5   5  10      184.60      281.17     58.37 o 
 -13   6  10      427.34      461.78     74.77 o 
 -12   6  10       99.02      211.40     72.09 o 
 -11   6  10      559.80      541.96     76.38 o 
 -10   6  10      213.94      264.25     71.44 o 
  -9   6  10     2051.09     2053.45    198.96 o 
  -8   6  10      230.58      173.61     48.78 o 
  -7   6  10     1303.25     1205.46     59.90 o 
  -6   6  10      495.45      586.83    183.78 o 
  -5   6  10      293.37      507.06     90.23 o 
  -4   6  10      392.92      432.92     88.61 o 
  -3   6  10     1497.36     1295.87    102.26 o 
  -2   6  10      333.38      451.19     48.50 o 
  -1   6  10     2377.91     2419.92     61.36 o 
   0   6  10      182.72      222.90     49.33 o 
   1   6  10      664.77      821.62     61.38 o 
   2   6  10      335.63      421.43     58.46 o 
   3   6  10      502.33      522.28     75.07 o 
  -7   7  10        0.69       78.25     93.04 o 
  -6   7  10      240.72      246.37     73.89 o 
  -5   7  10       78.72       15.64     59.78 o 
  -4   7  10      704.29      691.27     73.34 o 
  -3   7  10        4.22      128.93     74.39 o 
 -20   1  11       44.23        0.00    108.56 o 
 -19   1  11     3392.88     2616.38   1023.81 o 
 -18   1  11       35.97       76.28     84.55 o 
 -17   1  11     6416.52     5724.63    620.62 o 
 -16   1  11        2.33       69.49     80.49 o 
 -15   1  11    10456.69     9427.36    235.27 o 
 -14   1  11       47.70       85.70    128.96 o 
 -13   1  11     9597.84     9760.98    196.20 o 
 -12   1  11       71.20      161.62    128.97 o 
 -11   1  11    11543.04    12596.36    194.78 o 
 -10   1  11      116.17      161.64    107.76 o 
  -9   1  11    18712.10    21102.17    216.82 o 
  -8   1  11       40.71       75.17     75.63 o 
  -7   1  11    18905.20    19578.96    617.75 o 
  -6   1  11       40.41      117.17     51.18 o 
  -5   1  11    20333.20    21392.23     99.79 o 
  -4   1  11      333.89      392.62     49.56 o 
  -3   1  11    21136.95    21957.07    809.14 o 
  -2   1  11      114.24      105.61     43.97 o 
  -1   1  11    15645.77    15449.21    450.56 o 
   0   1  11      159.82      227.71     46.36 o 
   1   1  11     9872.44     9069.23    413.14 o 
   2   1  11       12.82       36.39     73.86 o 
   3   1  11    10241.16     9627.83    474.89 o 
   4   1  11      224.20      351.97     84.51 o 
   5   1  11     7956.07     6950.87   1002.62 o 
   6   1  11      236.41      271.07     53.13 o 
   7   1  11     4042.45     3379.85    325.67 o 
   8   1  11      181.84      248.29     58.14 o 
   9   1  11     2715.91     2566.77    184.77 o 
 -19   2  11      358.14      401.38     97.99 o 
 -18   2  11      171.36       81.64    123.27 o 
 -17   2  11     1121.91      975.43    101.39 o 
 -16   2  11       37.07       81.62     95.50 o 
 -15   2  11     1594.69     1482.97    119.49 o 
 -14   2  11      710.48      647.23     95.61 o 
 -13   2  11     1206.64     1123.95    116.98 o 
 -12   2  11     3073.60     2900.79    125.62 o 
 -11   2  11     2445.16     2591.01    101.70 o 
 -10   2  11      697.37      647.34     89.91 o 
  -9   2  11     4768.30     4920.71    112.13 o 
  -8   2  11      421.74      370.08     63.31 o 
  -7   2  11     2267.19     2095.95     53.68 o 
  -6   2  11     1501.65     1384.54     56.90 o 
  -5   2  11      468.83      465.38     50.94 o 
  -4   2  11     1328.43     1261.77     59.54 o 
  -3   2  11     3310.70     3398.01    180.53 o 
  -2   2  11      487.10      490.21     44.24 o 
  -1   2  11     3595.68     3469.02    199.68 o 
   0   2  11      241.71      220.94     39.35 o 
   1   2  11     1022.27      995.45    142.98 o 
   2   2  11      380.71      455.48     73.02 o 
   3   2  11     1125.18      945.20    106.74 o 
   4   2  11      203.16      315.07     52.78 o 
   5   2  11     1767.85     1593.99     89.58 o 
   6   2  11      316.99      145.56     91.86 o 
   7   2  11      655.51      454.64     70.17 o 
   8   2  11      215.28      250.90     59.03 o 
 -18   3  11      276.17      318.43    105.33 o 
 -17   3  11     2346.14     1781.58    131.88 o 
 -16   3  11      165.06       56.33     97.15 o 
 -15   3  11     3120.20     2594.85    106.65 o 
 -14   3  11      191.73      146.96     93.89 o 
 -13   3  11     5409.42     4828.53    115.36 o 
 -12   3  11      137.39      196.74     91.43 o 
 -11   3  11     5005.56     4836.95    110.40 o 
 -10   3  11      346.58      244.73    101.27 o 
  -9   3  11     4218.09     4324.48     88.29 o 
  -8   3  11      245.99      174.84     67.30 o 
  -7   3  11     8005.33     8314.21    121.11 o 
  -6   3  11     1172.34     1319.42    107.18 o 
  -5   3  11     8297.91     8442.15     73.19 o 
  -4   3  11     1371.75     1462.37     65.11 o 
  -3   3  11     5299.26     5646.96     77.54 o 
  -2   3  11      350.14      317.17     81.26 o 
  -1   3  11     4885.46     5055.86     70.03 o 
   0   3  11      681.24      749.27     66.19 o 
   1   3  11     7980.97     8569.34    296.86 o 
   2   3  11      974.48     1073.35     97.73 o 
   3   3  11     5353.77     4968.02    504.01 o 
   4   3  11      430.82      529.69     72.09 o 
   5   3  11     2766.73     2227.91    234.82 o 
   6   3  11      110.57       48.17     42.95 o 
   7   3  11     2967.78     2769.19    143.37 o 
 -17   4  11      406.68      172.31    106.98 o 
 -16   4  11      677.79      574.35    101.31 o 
 -15   4  11     1274.88     1068.03    101.41 o 
 -14   4  11      651.49      580.70     83.33 o 
 -13   4  11     3822.21     3756.83    513.33 o 
 -12   4  11       82.39      121.76     72.74 o 
 -11   4  11     3537.23     3390.66    353.12 o 
 -10   4  11      858.73      903.29     73.64 o 
  -9   4  11     2253.45     2183.15     88.92 o 
  -8   4  11     1671.47     1637.87     61.98 o 
  -7   4  11     3726.74     3634.29    320.11 o 
  -6   4  11      450.87      501.55     65.35 o 
  -5   4  11     5185.44     5082.17     73.13 o 
  -4   4  11      428.91      409.58     66.16 o 
  -3   4  11     2452.95     2457.33     75.02 o 
  -2   4  11     1738.88     1834.18     49.79 o 
  -1   4  11     1973.44     1864.43    109.34 o 
   0   4  11     1013.18     1247.70    108.74 o 
   1   4  11     2176.67     2341.65     69.22 o 
   2   4  11       73.77      200.43     59.59 o 
   3   4  11     1173.07     1252.68     58.36 o 
   4   4  11      279.27      285.81     68.12 o 
   5   4  11      353.11      210.09    108.22 o 
   6   4  11      250.33      146.12     91.42 o 
 -15   5  11      261.27      260.17     79.98 o 
 -14   5  11      951.31      874.84     82.07 o 
 -13   5  11      230.95      225.12     77.47 o 
 -12   5  11      807.67      742.31    122.58 o 
 -11   5  11     1473.34     1477.99    161.98 o 
 -10   5  11     1122.22     1168.34     77.80 o 
  -9   5  11     1297.34     1275.41     71.65 o 
  -8   5  11     2152.47     2159.22     71.49 o 
  -7   5  11      238.38      437.49    239.23 o 
  -6   5  11     1996.59     1970.54    113.83 o 
  -5   5  11      975.05      955.68     68.67 o 
  -4   5  11     1403.52     1443.48     83.45 o 
  -3   5  11     2213.96     2600.14     74.14 o 
  -2   5  11     1143.04     1150.80     58.70 o 
  -1   5  11      677.22      811.80     68.75 o 
   0   5  11      829.44      859.77     58.00 o 
   1   5  11      172.06      279.13     57.83 o 
   2   5  11      761.91      829.21    143.81 o 
   3   5  11      691.70      658.30     51.91 o 
   4   5  11      599.38      635.81     63.31 o 
 -12   6  11      206.62      234.13     74.10 o 
 -11   6  11     1193.95     1169.38    230.98 o 
 -10   6  11       65.50      136.10    150.60 o 
  -9   6  11     1431.33     1437.74    418.79 o 
  -8   6  11      208.45      276.11     74.29 o 
  -7   6  11      584.59      452.10     57.80 o 
  -6   6  11      519.56      494.97     57.86 o 
  -5   6  11      789.40      791.19     72.32 o 
  -4   6  11      176.71      249.00    101.23 o 
  -3   6  11     1559.03     1605.16    102.27 o 
  -2   6  11       18.70      119.98     69.83 o 
  -1   6  11     1067.20     1155.56    134.47 o 
   0   6  11       43.02      193.00     72.99 o 
   1   6  11      542.80      693.09     75.66 o 
  -8   0  12    22540.62    22755.09    238.91 o 
  -7   0  12       66.09      130.60    107.75 o 
  -6   0  12    13678.30    14625.69    158.97 o 
  -5   0  12       16.17       84.07     85.70 o 
  -4   0  12    24667.56    26252.68    179.74 o 
  -3   0  12      183.31      287.40     90.63 o 
  -2   0  12    24336.47    25089.94    166.36 o 
  -1   0  12      267.79      280.10     89.01 o 
   0   0  12    10228.59    10015.55    119.91 o 
   1   0  12       32.70       17.96     87.33 o 
   2   0  12     8271.29     8269.05    113.51 o 
   3   0  12       53.11       91.42     63.67 o 
   4   0  12     9404.10     8861.29     97.01 o 
   5   0  12      138.09       66.12     96.33 o 
   6   0  12     5439.62     4858.98     87.25 o 
   7   0  12      436.34       99.64    103.72 o 
   8   0  12     1382.04     1202.18     75.24 o 
 -20   1  12      122.48      163.53    108.23 o 
 -19   1  12      211.34      147.14     97.28 o 
 -18   1  12      443.39      445.52     97.32 o 
 -17   1  12      103.99      126.42    104.37 o 
 -16   1  12      660.56      666.06    106.84 o 
 -15   1  12       36.37       85.09     96.91 o 
 -14   1  12       50.39       49.79    151.00 o 
 -13   1  12     1014.59     1197.97    157.00 o 
 -12   1  12      489.64      601.27    137.25 o 
 -11   1  12     1857.80     2134.13    131.08 o 
 -10   1  12     2910.31     3304.24    134.67 o 
  -9   1  12       22.60       88.15    109.37 o 
  -8   1  12      654.44      717.78     60.79 o 
  -7   1  12       77.09      117.27     52.88 o 
  -6   1  12       59.53       67.34     50.11 o 
  -5   1  12      649.94      612.07     45.20 o 
  -4   1  12      977.68     1098.58     53.04 o 
  -3   1  12      424.11      454.28     51.21 o 
  -2   1  12     2702.36     2790.90    131.81 o 
  -1   1  12      321.35      350.50     44.97 o 
   0   1  12      239.49      342.69     51.38 o 
   1   1  12       24.31       37.03     52.04 o 
   2   1  12       12.70        0.00     45.81 o 
   3   1  12      181.31      126.42     54.02 o 
   4   1  12      969.96      836.03    142.24 o 
   5   1  12       84.28      234.40     99.58 o 
   6   1  12      272.30      349.70     71.01 o 
   7   1  12       22.33      123.47     58.77 o 
   8   1  12       21.26        0.00     60.85 o 
 -19   2  12        9.27       53.84     82.31 o 
 -18   2  12     2115.04     1664.62    111.36 o 
 -17   2  12        5.13        0.00     98.76 o 
 -16   2  12     3004.43     2994.51    135.33 o 
 -15   2  12        0.62        0.00    117.53 o 
 -14   2  12     8926.27     8912.19    158.33 o 
 -13   2  12       12.93      111.00    111.82 o 
 -12   2  12    10552.68    10653.82    146.49 o 
 -11   2  12       77.09      106.93     90.61 o 
 -10   2  12     6309.98     6817.24    126.44 o 
  -9   2  12        9.63      132.22     88.15 o 
  -8   2  12    11371.73    12032.12    114.16 o 
  -7   2  12       20.59       45.09     47.48 o 
  -6   2  12    22650.51    22696.37    714.33 o 
  -5   2  12      550.72      535.19     44.69 o 
  -4   2  12    10843.59    10703.33    441.89 o 
  -3   2  12      682.39      739.40     44.71 o 
  -2   2  12     7361.62     6813.35    319.46 o 
  -1   2  12      808.17      779.93     74.20 o 
   0   2  12    14698.71    14493.15    967.03 o 
   1   2  12      342.81      401.61     65.59 o 
   2   2  12     9158.81     8729.11    550.84 o 
   3   2  12      340.60      407.28     49.22 o 
   4   2  12     2507.15     2373.00    107.48 o 
   5   2  12      363.71      426.24     55.59 o 
   6   2  12     2090.87     1771.27    265.69 o 
   7   2  12      262.66      398.25     98.39 o 
 -18   3  12      516.98      416.56    104.55 o 
 -17   3  12      168.89      187.76     99.60 o 
 -16   3  12      987.16     1010.35    103.00 o 
 -15   3  12     1052.29      867.43    101.38 o 
 -14   3  12     3477.93     3314.93    131.35 o 
 -13   3  12     1181.06     1129.43     98.14 o 
 -12   3  12     3301.87     2995.71    108.37 o 
 -11   3  12      352.87      378.13     92.29 o 
 -10   3  12     1656.64     1741.90     75.09 o 
  -9   3  12      527.72      471.74     71.06 o 
  -8   3  12     4073.16     3899.84    367.28 o 
  -7   3  12     1095.73     1004.98     56.33 o 
  -6   3  12     4667.17     4767.50    183.25 o 
  -5   3  12      764.44      838.22     53.14 o 
  -4   3  12     1986.17     2011.85     65.54 o 
  -3   3  12      377.78      488.70     51.97 o 
  -2   3  12     1707.66     1876.48     71.64 o 
  -1   3  12     1281.78     1265.25    179.40 o 
   0   3  12     2443.02     2331.59    206.85 o 
   1   3  12      286.88      244.39     46.50 o 
   2   3  12     1641.84     1522.10    201.81 o 
   3   3  12       49.26      110.68     47.04 o 
   4   3  12      487.82      528.17     57.04 o 
   5   3  12      227.87      236.10     70.08 o 
   6   3  12     1040.73      940.39    112.82 o 
 -17   4  12      220.68      231.05    105.32 o 
 -16   4  12     1097.41      799.52    105.46 o 
 -15   4  12      243.42      284.13     99.61 o 
 -14   4  12      739.35      644.71     72.72 o 
 -13   4  12      994.94      944.29     89.64 o 
 -12   4  12     3180.48     3197.45    364.71 o 
 -11   4  12      650.50      600.67     75.77 o 
 -10   4  12     4952.80     4659.92    266.70 o 
  -9   4  12      425.78      326.00     72.16 o 
  -8   4  12     2304.22     2319.68    140.96 o 
  -7   4  12     1430.07     1162.74     68.73 o 
  -6   4  12     1726.28     1887.95     94.56 o 
  -5   4  12     1592.37     1701.44    116.23 o 
  -4   4  12     4409.19     4485.56     75.32 o 
  -3   4  12      721.89      740.03    127.89 o 
  -2   4  12     4220.03     4344.28    134.42 o 
  -1   4  12      933.22      979.00     68.41 o 
   0   4  12     1348.79     1487.22    123.93 o 
   1   4  12     2284.25     2249.28     81.92 o 
   2   4  12     1219.47     1273.50    143.51 o 
   3   4  12      670.56      757.95     57.19 o 
   4   4  12     1325.84     1147.52    156.56 o 
   5   4  12      223.39      173.85     70.61 o 
 -15   5  12      216.17      266.93     87.74 o 
 -14   5  12      816.51      841.62    189.17 o 
 -13   5  12      118.18      221.85     79.04 o 
 -12   5  12     1520.85     1491.18    164.03 o 
 -11   5  12      216.58      265.12     56.18 o 
 -10   5  12     1474.06     1633.81     80.18 o 
  -9   5  12      505.07      551.07     69.30 o 
  -8   5  12      949.08     1010.30    100.95 o 
  -7   5  12       66.84       77.33     82.85 o 
  -6   5  12     1955.69     1936.44    103.99 o 
  -5   5  12       56.42      133.05     91.42 o 
  -4   5  12     2648.77     2845.37    207.38 o 
  -3   5  12      836.72      830.65     58.05 o 
  -2   5  12     1261.80     1318.15     59.12 o 
  -1   5  12      368.35      462.24     56.80 o 
   0   5  12     1000.25      952.93     61.41 o 
   1   5  12       20.47      114.67     73.87 o 
   2   5  12     1144.59     1034.35     53.75 o 
   3   5  12       66.78       40.34     69.38 o 
 -11   6  12      960.33      963.57     77.02 o 
 -10   6  12       72.64       23.45    111.42 o 
  -9   6  12     1605.53     1554.98     75.68 o 
  -8   6  12       65.54      102.02    126.92 o 
  -7   6  12     1069.67      918.84     74.56 o 
  -6   6  12      307.15      332.43     59.64 o 
  -5   6  12      713.35      710.14     73.08 o 
  -4   6  12      523.29      640.37    101.28 o 
  -3   6  12     1062.94     1012.26    104.63 o 
  -2   6  12      242.08      445.89     83.28 o 
  -1   6  12     1035.07     1099.22     54.29 o 
 -13   1  13    10887.04    11621.30    274.68 o 
 -12   1  13      237.51      305.38    134.73 o 
 -11   1  13    10712.47    11345.21    189.10 o 
 -10   1  13      122.91      171.43    110.21 o 
  -9   1  13    12898.00    13052.10    322.78 o 
  -8   1  13       89.43       52.37     57.62 o 
  -7   1  13    14610.28    15169.72    383.67 o 
  -6   1  13       24.91       39.94     51.92 o 
  -5   1  13    11878.66    12163.19    140.46 o 
  -4   1  13        1.79       62.73     44.76 o 
  -3   1  13    11561.18    11075.80    298.55 o 
  -2   1  13      402.64      453.44     64.52 o 
  -1   1  13    12362.40    11830.05    133.89 o 
   0   1  13      410.65      527.93     65.26 o 
   1   1  13     9542.65     8985.67    595.88 o 
   2   1  13      184.66      159.21     54.44 o 
   3   1  13     6193.97     5471.81    154.60 o 
   4   1  13      322.49      388.63     56.15 o 
   5   1  13     4712.85     4078.65    298.42 o 
   6   1  13      323.18      323.89     76.76 o 
 -19   2  13      434.94      318.12    100.56 o 
 -18   2  13      373.57      391.98    151.07 o 
 -17   2  13      362.08      331.55    127.39 o 
 -16   2  13      205.47      226.15    122.46 o 
 -15   2  13      496.15      472.13    127.43 o 
 -14   2  13      634.05      744.33    122.56 o 
 -13   2  13      609.87      692.03     98.86 o 
 -12   2  13     1041.85     1087.56     98.13 o 
 -11   2  13     1456.48     1588.49    103.94 o 
 -10   2  13      817.84      815.80    115.26 o 
  -9   2  13     1741.26     1845.38    106.08 o 
  -8   2  13      713.25      708.66     57.19 o 
  -7   2  13     1320.54     1304.45     70.03 o 
  -6   2  13     1546.18     1524.55     50.06 o 
  -5   2  13     1351.95     1328.03     79.88 o 
  -4   2  13      272.26      302.72     51.70 o 
  -3   2  13     1484.33     1507.40     69.89 o 
  -2   2  13       60.36      154.97     50.86 o 
  -1   2  13     1036.97     1087.62     54.34 o 
   0   2  13      433.04      422.47     40.97 o 
   1   2  13      302.95      405.62     54.19 o 
   2   2  13      390.50      345.57     43.55 o 
   3   2  13      353.78      464.76     40.70 o 
   4   2  13       80.25       65.19    108.97 o 
   5   2  13      443.20      419.02     60.08 o 
   6   2  13       50.60      193.80     88.97 o 
 -18   3  13       25.30      149.36    130.59 o 
 -17   3  13      698.92      662.60    103.76 o 
 -16   3  13      111.46      231.01    124.89 o 
 -15   3  13     1553.83     1422.01    104.73 o 
 -14   3  13      153.58      108.58    119.19 o 
 -13   3  13     3884.45     3775.68    115.01 o 
 -12   3  13      648.86      655.30     98.05 o 
 -11   3  13     4277.75     4170.04    113.48 o 
 -10   3  13       25.07       85.94     69.47 o 
  -9   3  13     3229.49     3148.65     62.61 o 
  -8   3  13       89.97       45.57     63.48 o 
  -7   3  13     5310.03     5372.81    223.03 o 
  -6   3  13     1179.52     1190.70     48.49 o 
  -5   3  13     5270.47     4959.90    301.20 o 
  -4   3  13      966.82      962.25     96.37 o 
  -3   3  13     2953.88     2836.29    145.78 o 
  -2   3  13      478.23      533.07    102.93 o 
  -1   3  13     3932.66     3635.20    329.46 o 
   0   3  13     1525.40     1420.99    163.44 o 
   1   3  13     3702.11     3496.93    251.09 o 
   2   3  13     1219.55     1271.31    129.21 o 
   3   3  13     1586.05     1584.33    223.20 o 
   4   3  13      211.48      274.87     53.56 o 
   5   3  13     1120.43     1063.01    110.09 o 
 -16   4  13      459.91      542.30    107.81 o 
 -15   4  13     1520.54     1416.86    107.98 o 
 -14   4  13      295.42      255.57    101.25 o 
 -13   4  13     2047.30     1862.00     78.61 o 
 -12   4  13      378.12      507.10     84.66 o 
 -11   4  13     1065.13     1165.66    144.31 o 
 -10   4  13      920.92      956.72     77.58 o 
  -9   4  13     1873.99     1900.35     97.84 o 
  -8   4  13     1099.37     1065.59     58.45 o 
  -7   4  13     3638.36     3158.60     80.48 o 
  -6   4  13      288.35      426.72    119.63 o 
  -5   4  13     1971.59     1972.25     84.35 o 
  -4   4  13      757.99      747.59     66.60 o 
  -3   4  13     1049.73     1222.19    226.07 o 
  -2   4  13     1366.15     1397.84     58.90 o 
  -1   4  13     2036.71     2067.65     54.43 o 
   0   4  13      501.56      732.69     76.78 o 
   1   4  13     1955.05     1787.25    138.12 o 
   2   4  13      103.71       62.86     50.77 o 
   3   4  13      757.28      683.48    117.19 o 
 -14   5  13      348.84      319.56     91.00 o 
 -13   5  13      179.34      203.34    127.35 o 
 -12   5  13      407.07      462.73     79.66 o 
 -11   5  13      729.81      787.52    150.34 o 
 -10   5  13     1036.71     1049.42     96.05 o 
  -9   5  13      931.70      954.92     73.07 o 
  -8   5  13      894.70      850.74     76.01 o 
  -7   5  13      269.91      349.35     58.43 o 
  -6   5  13      435.71      334.04     71.06 o 
  -5   5  13      247.93      223.30     55.88 o 
  -4   5  13      522.21      569.55    110.27 o 
  -3   5  13      668.15      836.99     71.05 o 
  -2   5  13     1148.60     1222.36     61.77 o 
  -1   5  13      564.11      640.36    145.81 o 
   0   5  13      781.59      886.30    283.54 o 
   1   5  13      310.77      393.44    198.42 o 
 -10   6  13       83.33      136.05     93.46 o 
  -9   6  13      551.47      632.60     83.32 o 
  -8   6  13       10.49      106.42    132.63 o 
  -7   6  13      881.27      974.41     75.59 o 
  -6   6  13       28.74      109.83     60.64 o 
  -5   6  13     1490.02     1329.99    109.61 o 
  -4   6  13       60.15        0.00    104.48 o 
  -3   6  13     1061.72     1099.22     63.35 o 
  -9   0  14     2050.67     2022.32    124.55 o 
  -8   0  14     8302.75     8549.30    156.75 o 
  -7   0  14       16.26       25.30     89.78 o 
  -6   0  14     8779.81     9493.47    131.99 o 
  -5   0  14     1935.06     1853.92     99.95 o 
  -4   0  14     7491.49     7685.63    119.21 o 
  -3   0  14       42.07        8.16     91.42 o 
  -2   0  14     8039.04     8449.03    120.09 o 
  -1   0  14      826.24      736.45     94.81 o 
   0   0  14     5473.98     4997.08     85.69 o 
   1   0  14       96.90      159.99     92.24 o 
   2   0  14     6860.53     6117.06     91.61 o 
   3   0  14        6.32      156.70     70.19 o 
   4   0  14     5160.70     4757.97     88.02 o 
   5   0  14      240.76      228.61     75.11 o 
 -12   1  14      944.86      896.05    138.99 o 
 -11   1  14      425.26      401.05    115.99 o 
 -10   1  14     2396.14     2389.90    126.26 o 
  -9   1  14       53.09      103.93     58.72 o 
  -8   1  14      340.86      405.14     56.30 o 
  -7   1  14      299.36      338.51     55.99 o 
  -6   1  14      448.14      532.38     56.09 o 
  -5   1  14      275.52      278.51     52.80 o 
  -4   1  14     2908.10     2898.02     53.14 o 
  -3   1  14       10.85        0.00     45.85 o 
  -2   1  14      562.75      534.03     49.43 o 
  -1   1  14       39.28       87.80    139.57 o 
   0   1  14       19.95      132.39     64.89 o 
   1   1  14      287.63      303.20     66.67 o 
   2   1  14      117.37      144.50     67.81 o 
   3   1  14       95.54      183.15     47.90 o 
   4   1  14      509.98      528.90    153.97 o 
   5   1  14       48.83        0.00    126.51 o 
 -18   2  14     2051.80     2008.77    116.62 o 
 -17   2  14       63.40       84.07    150.19 o 
 -16   2  14     3455.74     3641.12    147.71 o 
 -15   2  14       45.28        0.00    124.06 o 
 -14   2  14     5522.04     6237.05    158.15 o 
 -13   2  14      214.74      213.10     97.16 o 
 -12   2  14     4318.84     4768.03    120.89 o 
 -11   2  14       64.77       96.32     94.69 o 
 -10   2  14     6234.63     6894.82    126.29 o 
  -9   2  14        1.78       48.79     75.19 o 
  -8   2  14    10036.28    10654.58    216.07 o 
  -7   2  14      181.37      186.55     52.29 o 
  -6   2  14     8502.71     8615.97     68.36 o 
  -5   2  14      558.06      552.75     53.92 o 
  -4   2  14     6191.57     6283.13    165.84 o 
  -3   2  14       37.78       24.84     53.55 o 
  -2   2  14     5515.32     5404.31    292.31 o 
  -1   2  14        9.00       21.09     46.74 o 
   0   2  14     5898.70     5788.13    269.33 o 
   1   2  14      367.73      461.10     49.27 o 
   2   2  14     2974.26     2819.82    204.45 o 
   3   2  14      243.56      302.44     50.51 o 
   4   2  14     2738.23     2359.14    294.61 o 
 -17   3  14      318.67      275.99    130.65 o 
 -16   3  14     1339.03     1388.68    111.22 o 
 -15   3  14      158.96       60.41    124.09 o 
 -14   3  14     2310.90     2369.10    131.89 o 
 -13   3  14      346.70      302.15    123.31 o 
 -12   3  14     1566.26     1896.01    126.02 o 
 -11   3  14      708.99      732.98     99.69 o 
 -10   3  14     1597.63     1691.65     76.95 o 
  -9   3  14     1397.02     1302.17     66.42 o 
  -8   3  14     3504.78     3272.50     85.75 o 
  -7   3  14      767.51      801.43     59.64 o 
  -6   3  14     2185.34     2013.03     87.29 o 
  -5   3  14      280.39      248.68     54.50 o 
  -4   3  14      516.66      574.74     53.91 o 
  -3   3  14      271.06      353.49     42.31 o 
  -2   3  14     2088.04     1834.09     93.36 o 
  -1   3  14      637.51      628.61    111.58 o 
   0   3  14     2238.01     2047.17    132.89 o 
   1   3  14      282.74      267.35     44.90 o 
   2   3  14      546.36      531.74     52.37 o 
   3   3  14       12.65      168.98    163.33 o 
 -16   4  14      573.40      622.43    107.01 o 
 -15   4  14      621.33      576.74    108.65 o 
 -14   4  14      943.94      923.59    108.71 o 
 -13   4  14      487.64      493.33    103.73 o 
 -12   4  14     1937.24     1758.49    108.88 o 
 -11   4  14      369.36      324.59     70.54 o 
 -10   4  14     1931.36     1965.02     76.83 o 
  -9   4  14      534.70      519.39     70.16 o 
  -8   4  14     1555.67     1664.33    104.74 o 
  -7   4  14     1000.22      975.25     58.18 o 
  -6   4  14     2231.74     2465.92     62.96 o 
  -5   4  14      435.42      490.98    109.85 o 
  -4   4  14     1976.90     2047.09     60.67 o 
  -3   4  14      567.03      620.31     50.52 o 
  -2   4  14     1467.10     1397.51     81.31 o 
  -1   4  14      755.10      760.12     96.83 o 
   0   4  14     1152.55     1061.65     68.12 o 
   1   4  14      396.10      520.80     80.51 o 
   2   4  14     1524.34     1279.32    115.87 o 
 -13   5  14      227.60      264.46     87.45 o 
 -12   5  14     1466.58     1555.46     86.79 o 
 -11   5  14      488.78      687.80     82.79 o 
 -10   5  14     1063.21     1221.24     83.45 o 
  -9   5  14      145.90      148.72     71.57 o 
  -8   5  14      615.40      695.10     59.23 o 
  -7   5  14      104.71      188.56    102.04 o 
  -6   5  14      816.18      826.99    102.15 o 
  -5   5  14      243.74      429.69     95.12 o 
  -4   5  14     1164.13     1344.29    136.13 o 
  -3   5  14      286.71      413.21    273.53 o 
  -2   5  14      707.98      705.51    104.17 o 
  -1   5  14       31.74      202.76     75.00 o 
 -11   1  15     9091.79     9220.78    186.59 o 
 -10   1  15       72.22        2.45     93.05 o 
  -9   1  15     9252.04     9270.18    326.30 o 
  -8   1  15       60.11       71.07     52.42 o 
  -7   1  15     9247.10     9314.67    377.89 o 
  -6   1  15        8.12       63.03     53.54 o 
  -5   1  15     9973.65     9671.06    279.13 o 
  -4   1  15      224.84      396.75    105.33 o 
  -3   1  15     8985.90     8912.83    161.64 o 
  -2   1  15      319.46      336.50     68.13 o 
  -1   1  15     6120.62     5849.45     71.49 o 
   0   1  15       23.16       11.16     80.39 o 
   1   1  15     4562.70     4280.15     68.80 o 
   2   1  15       59.10      175.10     70.70 o 
   3   1  15     4108.28     3874.35    273.45 o 
   4   1  15      274.28      333.33    205.35 o 
 -18   2  15      278.11      267.89    126.51 o 
 -17   2  15      710.55      832.56    156.05 o 
 -16   2  15       62.88       74.28    127.33 o 
 -15   2  15      632.45      622.54    127.45 o 
 -14   2  15      606.80      630.70    128.26 o 
 -13   2  15      553.40      585.72    120.09 o 
 -12   2  15      610.28      676.48    122.55 o 
 -11   2  15      938.10      967.08    119.35 o 
 -10   2  15       92.51       75.10    113.46 o 
  -9   2  15     1730.30     1768.98    112.14 o 
  -8   2  15      382.08      418.17     58.00 o 
  -7   2  15     1009.12      997.27     59.90 o 
  -6   2  15      852.26      863.07     55.52 o 
  -5   2  15      813.73      782.18     55.81 o 
  -4   2  15      222.60      276.42     64.75 o 
  -3   2  15      913.48      974.94    114.00 o 
  -2   2  15       58.32       97.57     47.82 o 
  -1   2  15      408.01      440.28     56.42 o 
   0   2  15      464.42      559.42     59.47 o 
   1   2  15      181.70      213.73     50.21 o 
   2   2  15      101.27       89.88     59.46 o 
   3   2  15      173.75      144.04     95.92 o 
 -17   3  15     1252.81     1226.49    120.20 o 
 -16   3  15      137.08      248.98    131.43 o 
 -15   3  15     1790.56     1759.56    114.58 o 
 -14   3  15      361.78      400.14    102.89 o 
 -13   3  15     2391.17     2830.60    113.06 o 
 -12   3  15      259.45      263.73     99.61 o 
 -11   3  15     2574.32     2795.73    110.65 o 
 -10   3  15       42.61       18.85     69.23 o 
  -9   3  15     4060.38     4349.85     89.21 o 
  -8   3  15      321.76      267.60     56.56 o 
  -7   3  15     4748.86     4584.48     62.49 o 
  -6   3  15      976.66      976.47     57.58 o 
  -5   3  15     4198.07     4071.89    180.83 o 
  -4   3  15      284.00      275.86     66.75 o 
  -3   3  15     2820.94     2684.63    215.80 o 
  -2   3  15      135.90       97.46     42.62 o 
  -1   3  15     1680.23     1674.68    107.73 o 
   0   3  15      353.57      410.15    100.91 o 
   1   3  15     1405.73     1262.80    123.95 o 
   2   3  15      594.96      556.05    102.76 o 
 -15   4  15      939.17      983.19    111.97 o 
 -14   4  15      151.61      155.92    106.12 o 
 -13   4  15     1758.28     1675.14    108.84 o 
 -12   4  15      416.06      379.76     73.50 o 
 -11   4  15     1495.96     1660.64     80.83 o 
 -10   4  15      779.33      744.77     58.18 o 
  -9   4  15      756.98      809.88     66.08 o 
  -8   4  15      327.09      292.47     68.71 o 
  -7   4  15     1208.95     1152.45     75.10 o 
  -6   4  15      191.19      186.54     64.95 o 
  -5   4  15     1370.83     1400.72     54.86 o 
  -4   4  15      346.15      442.80     81.18 o 
  -3   4  15      996.98      917.65     52.63 o 
  -2   4  15      301.65      291.58    100.29 o 
  -1   4  15     1229.21     1157.07     54.17 o 
   0   4  15       32.42       66.62     61.10 o 
 -12   5  15      390.74      279.78    123.72 o 
 -11   5  15      302.30      403.23     83.88 o 
 -10   5  15      665.60      744.16     76.73 o 
  -9   5  15      392.30      433.40     91.05 o 
  -8   5  15      379.64      383.77     74.49 o 
  -7   5  15      421.55      490.82     74.32 o 
  -6   5  15      375.41      314.26     67.78 o 
  -5   5  15      541.82      458.20     61.46 o 
  -4   5  15      888.28      845.05     76.25 o 
  -3   5  15      559.18      572.60    132.73 o 
 -10   0  16     7323.94     7325.20    170.26 o 
  -9   0  16        3.79        0.00    115.08 o 
  -8   0  16     2722.34     2979.23    114.81 o 
  -7   0  16       72.66      226.10     96.32 o 
  -6   0  16     6993.96     6747.83    121.43 o 
  -5   0  16      176.29       94.70     97.15 o 
  -4   0  16     9402.28     9158.06    106.95 o 
  -3   0  16     1014.12     1079.15    100.56 o 
  -2   0  16     5056.44     4706.87     88.05 o 
  -1   0  16      256.06      357.62    100.43 o 
   0   0  16     3231.06     3052.21    109.10 o 
   1   0  16        7.21        0.00     71.01 o 
   2   0  16     3433.10     2869.43    115.66 o 
 -10   1  16      264.97      200.02     82.98 o 
  -9   1  16       36.72       81.92     71.78 o 
  -8   1  16     1111.35     1203.91     84.95 o 
  -7   1  16      815.67      836.60     74.38 o 
  -6   1  16      303.77      326.69     68.07 o 
  -5   1  16      622.73      709.44     70.48 o 
  -4   1  16      102.71        6.90     54.36 o 
  -3   1  16       14.58       60.12     58.36 o 
  -2   1  16      107.96      133.53     50.20 o 
  -1   1  16      131.83      206.12     69.55 o 
   0   1  16      230.71      247.38     71.01 o 
   1   1  16      317.04      258.02    128.20 o 
   2   1  16      167.02      312.23     62.04 o 
 -17   2  16       38.79       41.63    242.41 o 
 -16   2  16     2727.27     2738.88    174.56 o 
 -15   2  16       31.19       38.36    128.96 o 
 -14   2  16     3516.09     3698.04    149.37 o 
 -13   2  16       80.31       23.67    120.81 o 
 -12   2  16     4060.03     4516.17    145.42 o 
 -11   2  16       11.11       94.68     97.94 o 
 -10   2  16     4362.27     4522.20    153.73 o 
  -9   2  16        1.86       23.42     58.64 o 
  -8   2  16     5245.51     5389.62    105.95 o 
  -7   2  16      393.94      363.45     59.73 o 
  -6   2  16     3759.04     3788.21    124.58 o 
  -5   2  16      220.71      226.52     49.00 o 
  -4   2  16     4034.15     3766.99     77.90 o 
  -3   2  16       24.29      108.12     48.42 o 
  -2   2  16     3855.48     3656.95     63.19 o 
  -1   2  16      126.46      159.17     49.48 o 
   0   2  16     2680.78     2389.10    411.38 o 
   1   2  16      665.27      657.54     74.52 o 
 -16   3  16      850.23     1068.05    116.04 o 
 -15   3  16      223.94      200.03    106.95 o 
 -14   3  16      428.30      488.38    104.54 o 
 -13   3  16      186.54      289.82    102.87 o 
 -12   3  16      756.52      806.51    107.04 o 
 -11   3  16      685.02      793.35    104.58 o 
 -10   3  16     1447.93     1493.63     85.38 o 
  -9   3  16      683.82      718.74     78.71 o 
  -8   3  16     1086.25     1037.53     59.77 o 
  -7   3  16      283.43      367.65    105.13 o 
  -6   3  16     1269.57     1238.03     59.02 o 
  -5   3  16      285.68      365.09     55.21 o 
  -4   3  16     1120.46     1127.88     73.52 o 
  -3   3  16      513.54      445.80     57.85 o 
  -2   3  16      813.62      998.42    229.55 o 
  -1   3  16       77.85      101.83     46.72 o 
   0   3  16      692.10      623.84     60.78 o 
 -14   4  16      636.25      748.30    111.92 o 
 -13   4  16      187.74      351.05    107.76 o 
 -12   4  16      865.43     1050.12    108.69 o 
 -11   4  16      575.44      453.65     64.52 o 
 -10   4  16      642.51      758.11     80.87 o 
  -9   4  16      314.36      335.04     62.86 o 
  -8   4  16      830.07      835.74     61.91 o 
  -7   4  16      133.13      196.42     50.49 o 
  -6   4  16     1746.18     1860.48    133.77 o 
  -5   4  16      501.95      516.59     52.21 o 
  -4   4  16     1154.60     1070.39     71.45 o 
  -3   4  16      681.13      711.47     52.93 o 
  -2   4  16      608.56      619.59     54.10 o 
 -10   1  17        0.04       27.86     89.81 o 
  -9   1  17     4239.27     4200.56    317.65 o 
  -8   1  17       10.91        0.00     69.25 o 
  -7   1  17     3432.58     3597.24     80.84 o 
  -6   1  17        9.28        3.34     68.67 o 
  -5   1  17     4185.08     4419.97    297.03 o 
  -4   1  17       14.85       92.40     68.95 o 
  -3   1  17     3906.28     3853.38     69.03 o 
  -2   1  17       53.26        0.00     57.22 o 
  -1   1  17     2913.05     2890.86     79.12 o 
   0   1  17       85.09      163.66     74.46 o 
 -16   2  17      182.07      269.40    214.71 o 
 -15   2  17      536.04      463.14    155.20 o 
 -14   2  17      196.00      191.85    126.54 o 
 -13   2  17      423.99      365.06    103.72 o 
 -12   2  17      195.03      220.43    124.91 o 
 -11   2  17      981.23     1033.24    105.45 o 
 -10   2  17       89.92       84.64     83.80 o 
  -9   2  17     1066.57     1029.53     63.64 o 
  -8   2  17      360.91      398.06     57.98 o 
  -7   2  17      766.14      823.78     62.25 o 
  -6   2  17      485.16      536.19     58.16 o 
  -5   2  17      474.62      431.87     51.01 o 
  -4   2  17      155.11      234.30     57.81 o 
  -3   2  17      548.67      526.88     51.23 o 
  -2   2  17       77.52      146.20     59.65 o 
  -1   2  17      490.10      497.86     73.90 o 
 -15   3  17     1295.64     1244.55    143.10 o 
 -14   3  17      331.95      324.17    111.05 o 
 -13   3  17     2365.05     2510.43    118.76 o 
 -12   3  17      278.63      329.05    103.70 o 
 -11   3  17     1735.66     1942.72    108.84 o 
 -10   3  17      147.42      151.76     74.87 o 
  -9   3  17     1340.82     1326.71     62.57 o 
  -8   3  17      182.77      247.24     57.34 o 
  -7   3  17     2489.98     2556.13     52.80 o 
  -6   3  17      137.99       79.96     45.04 o 
  -5   3  17     1813.19     2022.83    148.41 o 
  -4   3  17       14.33        0.00     59.04 o 
  -3   3  17     1159.22     1029.25     61.52 o 
  -2   3  17      118.60      145.00     79.34 o 
 -12   4  17      446.94      394.46    111.07 o 
 -11   4  17      804.71      965.36     82.64 o 
 -10   4  17      648.47      641.54     74.03 o 
  -9   4  17      765.37      733.17     84.81 o 
  -8   4  17       89.48      101.99     52.67 o 
  -7   4  17     1048.61      902.44     56.88 o 
  -6   4  17       35.02       44.99     60.63 o 
  -5   4  17     1042.80     1125.94     55.29 o 
 -10   0  18     8930.10     9069.31    175.46 o 
  -9   0  18        8.07        0.00    123.24 o 
  -8   0  18     8628.26     9130.44    143.94 o 
  -7   0  18       13.48      158.34    101.21 o 
  -6   0  18     3549.97     3583.93    115.72 o 
  -5   0  18      158.92      270.21    101.23 o 
  -4   0  18     3546.62     3409.48     86.16 o 
  -3   0  18      116.96       92.24     74.28 o 
  -2   0  18     3963.97     3851.82    117.39 o 
 -10   1  18       29.28      107.77     85.97 o 
  -9   1  18      108.43      191.07     85.40 o 
  -8   1  18        8.10        0.00     71.26 o 
  -7   1  18      377.76      393.92     72.45 o 
  -6   1  18       76.57       71.43    100.81 o 
  -5   1  18       50.39       59.70     71.54 o 
  -4   1  18      100.41      153.72     71.57 o 
  -3   1  18        2.58      103.31     58.88 o 
  -2   1  18      104.24      244.48     73.88 o 
 -14   2  18     2231.39     2251.07    165.41 o 
 -13   2  18       66.97      197.53    127.33 o 
 -12   2  18     3478.73     3363.12    123.07 o 
 -11   2  18        5.77       11.43    102.84 o 
 -10   2  18     2529.51     2499.29     71.72 o 
  -9   2  18       93.44      135.82     61.34 o 
  -8   2  18     2532.02     2446.46     68.00 o 
  -7   2  18      297.17      362.49     59.38 o 
  -6   2  18     3308.42     3364.01     96.45 o 
  -5   2  18        4.27       31.47    108.20 o 
  -4   2  18     2159.79     1939.04    203.47 o 
  -3   2  18       25.26       63.00    143.24 o 
 -13   3  18      304.41      436.02    112.68 o 
 -12   3  18      542.08      693.47    111.09 o 
 -11   3  18      537.01      559.51    133.14 o 
 -10   3  18      643.34      824.66     88.56 o 
  -9   3  18       73.60       49.59     52.35 o 
  -8   3  18      520.07      632.06     61.76 o 
  -7   3  18       57.26      136.75     61.25 o 
  -6   3  18      570.09      490.16     60.73 o 
  -5   3  18      310.72      266.36     69.13 o 
 -10   1  19        4.52       44.63     80.49 o 
  -9   1  19     3604.31     3750.93     95.10 o 
  -8   1  19       32.22      149.82     79.03 o 
  -7   1  19     2256.36     2360.30     89.25 o 
  -6   1  19       78.00      109.28     74.73 o 
  -5   1  19     1801.47     1774.84     78.97 o 
 -12   2  19       81.87      128.15    129.78 o 
 -11   2  19      494.69      508.02    107.81 o 
 -10   2  19       81.68      110.92     66.36 o 
  -9   2  19      304.48      349.02     69.31 o 
  -8   2  19      156.25      207.10     61.43 o 
  -7   2  19      190.47      265.37     73.60 o 
  -6   2  19      181.68      261.66     74.75 o 
 -11   0  20       43.46       71.83    132.23 o 
 -10   0  20     2891.89     3115.30    152.45 o 
  -9   0  20       69.54       72.65    107.74 o 
                                                 
